# Supplementary material for: Container-aided integrative QTL and RNA-seq analysis of Collaborative Cross mice supports distinct sex-oriented molecular modes of response in obesity
Source: BMC Genomics. 2020 Nov 3;21:761. doi: 10.1186/s12864-020-07173-x (PMC7640698; doi:10.1186/s12864-020-07173-x)
Supplement: Supplementary file 1 — Additional file 1: Table S1. Median values of baseline body weight of mice at the start of the dietary challenge and body weight gain after 12 weeks of dietary challenge for each CC-line. [file 12864_2020_7173_MOESM1_ESM.csv]

Supplementary table 1. Median values of baseline body weight of mice at the start of the dietary challenge and body weight gain after 12 weeks of dietary challenge for each CC-line
CC line	Median BW0	Median ∆BW0-12
IL-34	23.6	6.4
IL-68	18.15	6.15
IL-72	21.6	5.4
IL-111	20.85	7.6
IL-188	21.7	14.6
IL-219	22.05	2.9
IL-519	21	6.75
IL-521	24.7	8.65
IL-557	23.45	12.1
IL-611	24.95	8.15
IL-670	21.3	7.85
IL-688	24.7	15.7
IL-711	22.5	2.6
IL-1061	21.85	9.2
IL-1141	23.3	10.4
IL-1156	20.3	6.1
IL-1379	23.6	10.9
IL-1452	18.5	7.5
IL-1468	21.1	13.1
IL-1488	19.65	2.75
IL-1513	19.1	6.4
IL-1675	22.8	25.7
IL-1912	23.1	10.9
IL-2011	18.85	2.95
IL-2076	21.3	10.35
IL-2126	18.95	3.4
IL-2131	19.4	22.1
IL-2146	18.05	11.45
IL-2156	24.9	14.3
IL-2391	15.8	5.6
IL-2438	19.3	15.15
IL-2452	25.2	21.7
IL-2457	22.15	6.3
IL-2460	19.5	5.2
IL-2462	14.9	1.95
IL-2469	23.05	11.55
IL-2513	17.95	4.25
IL-2573	17.6	10.2
IL-2668	22.5	1.5
IL-2680	22.1	15.4
IL-2689	18.5	5.95
IL-2693	16.65	4.6
IL-2750	21.65	10.3
IL-3156	26.2	9.6
IL-3348	21.3	11
IL-3438	22.35	14.45
IL-3480	20.2	9.2
IL-3575	17	7.3
IL-3703	21.8	16.6
IL-3912	19.2	10
IL-4052	22.35	6.2
IL-4141	21.2	10
IL-4156	23.4	5.95
IL-4348	19.5	7.8
IL-4438	25.7	26.55
IL-4457	25.6	14.9
IL-4799	20.3	13.95
