# Supplementary material for: Container-aided integrative QTL and RNA-seq analysis of Collaborative Cross mice supports distinct sex-oriented molecular modes of response in obesity
Source: BMC Genomics. 2020 Nov 3;21:761. doi: 10.1186/s12864-020-07173-x (PMC7640698; doi:10.1186/s12864-020-07173-x)
Supplement: Supplementary file 2 — Additional file 2: Table S2. CC line, sex, baseline body weight (BW0) at the start of the dietary challenge, body weight gain after 12 weeks (ΔBW0-12) of dietary challenge, aNA blood glucose levels at T180 after IPGTT challeng (BGM-T180) for all mice included in the analysis. [file 12864_2020_7173_MOESM2_ESM.csv]

Supplementary table 2. CC line, sex, baseline body weight (BW0) at the start of the dietary challenge, body weight gain after 12 weeks (ΔBW0-12) of dietary challenge, aNA blood glucose levels at T180 after IPGTT challeng (BGM-T180) for all mice included in the analysis
Mouse #	CC Line	Sex	BW0	∆BW0-12	BGM-T180
B0-1	IL-72	M	22	5.5	102
B0-10	IL-72	F	21	4	97
B0-11	IL-72	F	19.7	11.3	106
B0-12	IL-68	M	19.6	6.2	120
B0-13	IL-68	M	18.3	5.7	99
B0-14	IL-68	M	18	10.3	130
B0-15	IL-68	M	16.5	6.1	113
B0-16	IL-111	M	26.4	3	120
B0-17	IL-111	M	26.1	5.1	130
B0-18	IL-111	F	21.1	7.2	86
B0-19	IL-111	F	20.3	6.3	85
B0-2	IL-72	M	22.9	10.3	117
B0-20	IL-111	F	20	7.3	60
B0-21	IL-111	F	20.6	8.1	65
B0-22	IL-34	M	26	9.5	120
B0-23	IL-34	M	27.1	5.5	95
B0-24	IL-34	F	20	4.5	190
B0-25	IL-111	F	17.6	7.9	130
B0-26	IL-111	F	18.2	5	70
B0-27	IL-111	F	16.5	6.2	60
B0-28	IL-34	F	21.2	7.3	66
B0-29	IL-521	M	25.7	8.7	145
B0-3	IL-72	M	24.2	5.3	144
B0-30	IL-521	M	24.5	5.2	94
B0-31	IL-521	M	27	4.1	89
B0-32	IL-521	F	24.1	20.3	205
B0-33	IL-521	F	19.2	8.3	110
B0-34	IL-521	F	23.5	10	107
B0-35	IL-521	F	21.8	8.2	91
B0-36	IL-521	M	25.9	4.1	90
B0-37	IL-521	M	20.8	4.8	76
B0-38	IL-521	M	24.9	8.6	100
B0-39	IL-521	M	22.9	9.6	88
B0-4	IL-72	F	22.2	4.7	116
B0-40	IL-521	M	25.5	8.5	110
B0-5	IL-72	F	21.9	4.4	120
B0-6	IL-72	F	19.4	7.3	74
B0-7	IL-72	F	22.2	2.3	109
B0-8	IL-72	F	20.6	3.3	100
B0-9	IL-72	F	19.2	9.1	75
B1-1	IL-3438	M	23.8	12.3	NA
B1-10	IL-4141	F	23.7	7.2	202
B1-11	IL-4141	F	21.5	3.8	167
B1-12	IL-3438	F	20.9	12.9	183
B1-13	IL-3438	F	20.5	11.1	151.5
B1-14	IL-3438	F	20.4	6.7	160
B1-15	IL-4457	F	19.4	12.8	507
B1-16	IL-4457	F	21.5	12.8	171.5
B1-17	IL-4457	F	18.8	10.9	195
B1-18	IL-4457	F	19.5	8.5	121
B1-19	IL-1488	F	17.7	3.4	91.5
B1-2	IL-3438	M	21.6	13.5	NA
B1-20	IL-1488	F	20.7	3.6	97.5
B1-21	IL-1488	F	16.8	2.9	139.5
B1-22	IL-1488	F	18.7	2.3	148
B1-23	IL-2076	F	20.4	5.8	95
B1-24	IL-2076	M	22.2	14.9	193.5
B1-25	IL-2156	M	32.9	9.1	267.5
B1-26	IL-2156	M	29.4	12.3	215
B1-27	IL-2156	M	28.2	11.5	171
B1-28	IL-2156	M	29.1	7.3	374
B1-29	IL-1488	M	20.6	2.4	141.5
B1-3	IL-3438	M	23.5	15.4	NA
B1-30	IL-1488	M	20.7	2.6	476
B1-31	IL-688	M	20.6	7.2	369
B1-32	IL-688	M	18	22.3	201
B1-33	IL-688	M	24.8	14.5	476.5
B1-34	IL-688	M	21	22.7	394
B1-35	IL-688	M	23.6	15.7	157.5
B1-36	IL-4457	M	26.2	29.1	620
B1-37	IL-4457	M	29	21	291.5
B1-38	IL-4457	M	31.6	17.2	620
B1-39	IL-3912	M	23.5	18.4	513.5
B1-4	IL-3438	M	21.7	16	NA
B1-40	IL-3912	M	23.9	11.8	495.5
B1-41	IL-3912	M	22.1	9.7	296.5
B1-42	IL-3912	M	21.4	15.4	537
B1-43	IL-3912	F	19.2	9.3	171.5
B1-44	IL-3912	F	16.5	11.1	124.5
B1-45	IL-3912	F	18.6	6.9	224.5
B1-46	IL-3912	F	17.9	9.2	223.5
B1-47	IL-3912	F	19.7	7.2	158
B1-5	IL-4141	M	28.6	12.4	620
B1-6	IL-4141	M	27.5	15.2	620
B1-7	IL-4141	F	21.9	10.5	NA
B1-8	IL-4141	F	18.9	3.4	349.5
B1-9	IL-4141	F	23.8	10	186
B10-1	IL-3438	M	30	22.6	302
B10-10	IL-3575	M	20.5	9.3	226.5
B10-11	IL-3575	M	17	9.6	178.5
B10-12	IL-3575	M	19.3	6.3	211
B10-17	IL-1912	M	28.1	14.8	222
B10-18	IL-1912	F	19	8.2	193
B10-19	IL-1912	F	17.7	5.3	164.5
B10-2	IL-3438	M	31.9	21.9	595
B10-20	IL-1912	F	19	11.3	238
B10-21	IL-3438	F	27.1	20.9	261.5
B10-22	IL-3438	F	23	9.9	213
B10-23	IL-219	F	18.9	2	194.5
B10-24	IL-219	F	15.7	4.6	125
B10-25	IL-3348	F	17.6	11	151.5
B10-26	IL-3348	F	21.8	6.4	149
B10-27	IL-3348	F	19.9	7.2	163
B10-28	IL-3348	F	20.1	6.7	178.5
B10-29	IL-3348	M	24.3	14.3	186.5
B10-3	IL-4052	M	25.5	12.4	341.5
B10-30	IL-3348	M	20	11.7	167.5
B10-31	IL-3348	M	21.2	13.4	210
B10-32	IL-3348	M	21.2	15.2	192.5
B10-33	IL-3348	M	21.4	15.1	205.5
B10-4	IL-4052	M	23.8	6.2	156
B10-5	IL-4052	M	27.1	21.6	531.5
B10-6	IL-4052	M	26.4	9.6	365
B10-7	IL-4052	M	25.8	12.1	255
B10-8	IL-4052	M	23.2	5.2	178.5
B11-1	IL-2126	M	23.4	11.5	433.5
B11-10	IL-2750	F	18.9	7.2	132
B11-11	IL-2750	F	19.8	13.9	155
B11-13	IL-2750	F	18.6	3.9	147.5
B11-14	IL-2126	F	19.7	5.2	180
B11-15	IL-2126	F	16.2	2.6	155.5
B11-16	IL-2126	F	18	5.3	152
B11-17	IL-2126	F	16.8	3.7	155.5
B11-18	IL-519	F	20.4	3.4	227
B11-19	IL-519	F	18.9	5.5	192.5
B11-2	IL-2126	F	20.2	-2	121
B11-20	IL-1912	F	20.5	6.2	136.5
B11-21	IL-1912	F	21.2	7.3	620
B11-22	IL-1912	F	22.3	12.9	187
B11-23	IL-1912	F	19.7	10.9	184.5
B11-24	IL-1912	M	23.4	13.4	254
B11-25	IL-1912	M	24.7	20.8	284
B11-28	IL-519	M	22.1	6.1	199
B11-29	IL-2462	M	14.1	2.1	205
B11-3	IL-2126	F	18.6	-1.1	180.5
B11-30	IL-2462	M	15.3	1.8	426
B11-31	IL-2126	M	22	4.2	173.5
B11-32	IL-4141	M	19.3	15.2	367.5
B11-33	IL-4141	M	19.9	14.4	306.5
B11-34	IL-4141	M	21.2	19.5	609
B11-35	IL-4438	M	23.4	26.4	249
B11-36	IL-4438	M	26.2	26.7	591
B11-37	IL-4438	M	25.2	37.4	284.5
B11-38	IL-4457	M	25.6	16.3	135.5
B11-39	IL-4457	M	26.5	12.5	103
B11-4	IL-2126	F	17.2	-0.7	125
B11-40	IL-4457	M	18.7	23.2	110.5
B11-41	IL-188	M	19.4	23.8	534
B11-42	IL-4141	F	17.3	7	191
B11-43	IL-4052	F	17.9	7.2	151.5
B11-44	IL-4052	F	15.5	3.4	96.5
B11-45	IL-4052	F	15.9	4.3	139
B11-46	IL-188	F	19.7	22	268
B11-47	IL-188	F	19.3	14.6	316.5
B11-48	IL-519	F	21.5	9.7	321.5
B11-49	IL-2750	F	22.1	19.9	117
B11-5	IL-2126	F	18.5	-1.5	135.5
B11-6	IL-4457	F	24.8	8.7	141.5
B11-7	IL-4457	F	25.2	14.9	249
B11-8	IL-2750	F	22.1	3.2	117
B11-9	IL-2750	F	21.2	14.7	142.5
B12-1	IL-557	F	15.5	9	139
B12-10	IL-670	M	22.1	10.9	334
B12-15	IL-2750	F	21.9	10.7	137.5
B12-16	IL-2750	F	23.5	9.2	120
B12-17	IL-2750	F	21.1	7.7	94
B12-18	IL-3480	M	21.1	13.9	156
B12-19	IL-3480	M	22.7	9.2	256.5
B12-20	IL-3480	F	17.3	12.4	137
B12-3	IL-557	F	23.2	12	110
B12-4	IL-611	M	26	9.7	158.5
B12-5	IL-611	M	27	6.2	270
B12-6	IL-670	M	21.6	0.1	115.5
B12-7	IL-670	M	21	10.9	256.5
B12-9	IL-670	M	18.7	4.8	100.5
B13-1	IL-1156	F	20.3	1.7	146.5
B13-10	IL-2156	M	28.3	17.8	382.5
B13-11	IL-2156	M	28.4	15.3	219.5
B13-12	IL-1061	F	19.5	3.2	136.5
B13-15	IL-711	F	18.8	1.9	116.5
B13-16	IL-711	F	19.5	1.9	122
B13-17	IL-711	F	21.8	2.1	146
B13-18	IL-711	F	19.3	2.3	147.5
B13-19	IL-2513	F	16.1	4.7	101
B13-20	IL-1061	F	18.4	8.1	220.5
B13-3	IL-711	M	23.9	1.6	235.5
B13-4	IL-711	M	23.2	1.8	146
B13-5	IL-711	M	24.5	3.3	175
B13-6	IL-711	M	23.3	1.2	146.5
B13-7	IL-711	M	22.5	1.5	139
B13-8	IL-711	M	23.5	5.3	160.5
B13-9	IL-2156	M	26.9	16.5	389.5
B14-1	IL-611	M	25.3	6.4	185
B14-10	IL-711	M	23.7	3.9	165
B14-11	IL-1061	M	22.2	11.3	333.5
B14-12	IL-1061	M	22.4	9.4	495.5
B14-13	IL-1061	M	22.3	12.3	373.5
B14-14	IL-557	M	32.6	21.8	190.5
B14-15	IL-557	M	27.7	6.7	125
B14-16	IL-557	M	31.3	23	149
B14-17	IL-557	M	30.9	20.6	118.5
B14-18	IL-1061	M	23.6	9	229
B14-2	IL-611	M	24.6	7.7	164.5
B14-20	IL-1061	M	24.4	11.1	620
B14-21	IL-2391	F	18.6	4.5	112
B14-22	IL-2391	F	15.7	5.2	146.5
B14-23	IL-557	F	22.4	11.4	152.5
B14-24	IL-557	F	19	10.2	130
B14-25	IL-557	F	23.7	12.2	161.5
B14-26	IL-557	F	20.8	13.8	162
B14-27	IL-111	F	19.5	11.5	117
B14-28	IL-111	F	22	15.4	128
B14-29	IL-711	F	19.4	5	98.5
B14-3	IL-611	M	23.8	7.2	171
B14-30	IL-711	F	20.5	2.7	67.5
B14-31	IL-1379	F	17.7	10.9	102.5
B14-4	IL-611	M	26.1	10.4	335.5
B14-5	IL-4438	M	27.6	13.5	272
B14-6	IL-711	M	23.2	3.7	206
B14-7	IL-711	M	24.9	2.6	423.5
B14-8	IL-711	M	24.5	0.9	140
B14-9	IL-711	M	27.5	-1.9	182.5
B2-1	IL-72	M	21.3	6	281.5
B2-11	IL-2126	M	18.8	7.8	561
B2-13	IL-2126	M	19.5	1.1	384.5
B2-14	IL-2126	M	19	3	433.5
B2-15	IL-2573	M	19.5	6.6	600.5
B2-16	IL-2573	M	22.3	4.2	507
B2-23	IL-519	M	22	7.5	472
B2-24	IL-519	M	19.9	7.4	313.5
B2-25	IL-519	M	21.1	10.1	336.5
B2-26	IL-519	M	23.6	2.1	233.5
B2-27	IL-188	M	25.6	19.3	620
B2-29	IL-188	M	26.2	14.6	620
B2-3	IL-72	M	23.1	7.6	332
B2-30	IL-188	M	27.1	12.8	NA
B2-31	IL-2573	F	13	7.6	343
B2-32	IL-2573	F	15.6	11.4	620
B2-33	IL-2573	F	17.6	11.9	620
B2-34	IL-2693	F	16	3.7	89.5
B2-35	IL-2693	F	16.7	8.5	171.5
B2-36	IL-2693	F	16.6	4.6	101
B2-37	IL-2693	F	15.4	4.6	252
B2-38	IL-2693	F	16.2	4.6	115.5
B2-39	IL-2693	F	16.9	5	202
B2-4	IL-72	M	22.4	6.8	282.5
B2-40	IL-2693	F	17.5	2.4	119.5
B2-41	IL-1912	M	23.1	12.6	620
B2-42	IL-1912	M	23.2	11.4	316.5
B2-43	IL-1912	M	24.2	9.3	206
B2-44	IL-1912	M	24.4	9.5	217.5
B2-45	IL-1912	M	24.4	10.1	452
B2-46	IL-1675	M	22.8	22.9	528
B2-47	IL-1675	M	20.8	25.9	620
B2-48	IL-1675	M	24.7	25.7	601.5
B2-49	IL-1912	M	21	9.9	569
B2-5	IL-72	M	23	10.3	490.5
B2-50	IL-1912	M	23.6	12.5	400
B2-51	IL-2693	M	22	6	200.5
B2-52	IL-2156	M	23.3	12.9	173
B2-53	IL-2156	M	24.9	16.5	510
B2-54	IL-2156	M	24.6	12.4	314
B2-55	IL-2156	M	27.2	9.8	620
B2-6	IL-72	F	21.2	2.4	317
B2-63	IL-519	F	16.9	4.9	403.5
B2-64	IL-519	F	17.2	8.3	620
B2-66	IL-111	F	19.4	6.1	138
B2-67	IL-111	F	23.5	3	167.5
B2-68	IL-111	F	17.3	8.2	124.5
B2-69	IL-111	F	19.2	8.4	148.5
B2-7	IL-72	F	20.6	2.7	197.5
B2-70	IL-111	M	25.9	16.8	132
B2-71	IL-111	M	22.1	16.1	160
B2-8	IL-72	F	19.4	1.4	258
B3-1	IL-4156	M	29.1	15.2	243.5
B3-10	IL-4348	M	19.5	8.7	562.5
B3-11	IL-2680	M	24.8	15.4	201
B3-12	IL-2680	M	22.5	13	463
B3-13	IL-2680	M	22.7	19	620
B3-14	IL-2680	M	26.2	16.6	426.5
B3-15	IL-2750	M	24.7	21.4	620
B3-16	IL-2750	M	31.1	22.4	198
B3-2	IL-4156	M	28.5	17.2	211
B3-23	IL-1141	M	23.3	10.1	307.5
B3-24	IL-1141	M	21.4	9.1	581.5
B3-27	IL-2457	M	20.9	6.1	367.5
B3-28	IL-2457	M	23.4	6.5	198
B3-29	IL-2750	M	25.5	10.7	272.5
B3-3	IL-4156	M	25.3	6.7	207
B3-30	IL-2750	M	27.6	22.2	192.5
B3-31	IL-2750	M	27.9	13.7	179.5
B3-32	IL-2750	M	28	7.5	248
B3-4	IL-4156	M	26.7	4.7	200
B3-5	IL-4156	M	26.9	4.8	231
B3-6	IL-4156	M	29.8	16.3	221.5
B3-7	IL-4156	M	28.1	13	161
B3-8	IL-4348	M	18.8	5	362.5
B3-9	IL-4348	M	22	7.8	397
B4-11	IL-188	F	19.1	8.4	339.5
B4-12	IL-188	F	19.9	5.2	329.5
B4-13	IL-188	F	20	5	356
B4-14	IL-3156	M	25.2	11.2	375.5
B4-15	IL-3156	M	27.5	9.6	264.5
B4-17	IL-3156	M	26.2	8.9	257
B4-18	IL-3156	M	27.2	7.7	414
B4-19	IL-3156	M	22.5	10.4	NA
B4-20	IL-2460	M	21.6	3.6	336.5
B4-21	IL-2460	M	18	5.2	496
B4-22	IL-2460	M	19.5	7.6	411
B4-24	IL-3480	M	20.2	6.6	231
B4-25	IL-3480	M	20.2	9.2	287.5
B4-27	IL-2126	M	23	3.1	161
B4-28	IL-2126	M	22.4	5.1	309.5
B4-29	IL-2126	M	20.2	10.8	354.5
B4-3	IL-611	M	24.6	16.7	620
B4-31	IL-2452	M	25.2	21.7	620
B4-32	IL-2391	F	15.8	4.8	134.5
B4-34	IL-2391	F	17.2	4.3	133.5
B4-35	IL-2391	F	17.3	3.7	291
B4-37	IL-3575	F	16.2	5.6	260
B4-38	IL-2668	F	20.2	0.3	181.5
B4-39	IL-2668	F	22.5	2.7	194.5
B4-4	IL-188	M	25.4	17.3	620
B4-40	IL-2680	F	19.9	4.3	169.5
B4-41	IL-2126	F	18.5	5.4	201.5
B4-42	IL-2462	F	15.2	3.3	303
B4-43	IL-2462	F	17.2	0.8	296
B4-6	IL-521	F	21.5	8.8	209
B4-7	IL-521	F	20.3	9.9	606.5
B4-8	IL-611	F	18.6	3.8	124
B4-9	IL-611	F	19.8	5.4	150.5
B5-1	IL-111	M	22.5	14.5	214.5
B5-10	IL-611	M	26.4	15.7	620
B5-11	IL-521	F	25.2	9.9	213.5
B5-12	IL-521	F	25	10.9	269
B5-13	IL-4156	M	23.1	15.1	241
B5-14	IL-4156	M	21.1	22.4	195.5
B5-15	IL-4156	M	23.7	9.8	216.5
B5-16	IL-4156	M	25.9	10.7	225.5
B5-17	IL-4156	M	20.7	4	320.5
B5-2	IL-111	M	24.3	18.7	367
B5-20	IL-4799	M	20.7	16	NA
B5-21	IL-4799	M	19	16.3	620
B5-24	IL-4052	F	14.2	3.4	136.5
B5-26	IL-4052	F	17.4	6.2	150
B5-27	IL-4156	F	18.3	4.9	76.5
B5-28	IL-4156	F	19.1	3.4	129
B5-29	IL-4156	F	19.6	5.2	178
B5-3	IL-111	M	23.4	12.6	385
B5-30	IL-4156	F	19.3	3.5	144.5
B5-31	IL-4156	F	20.2	3.1	221.5
B5-33	IL-4156	F	19.3	3.4	180.5
B5-34	IL-111	F	15.9	2.9	152.5
B5-35	IL-111	F	17.9	3.4	497
B5-36	IL-4141	F	14.3	6.3	620
B5-37	IL-4141	F	15.9	5.6	378.5
B5-39	IL-2750	M	20.7	10.5	620
B5-4	IL-111	M	22.2	0.9	212
B5-40	IL-2750	M	20.6	7.7	116
B5-41	IL-2750	M	21.4	9.6	170
B5-42	IL-2750	M	21	7.1	178
B5-43	IL-2750	M	20.8	10.1	206.5
B5-44	IL-2573	M	17	10.2	555.5
B5-48	IL-2573	M	21.1	13	620
B5-5	IL-111	M	24.2	14.1	156.5
B5-54	IL-4457	M	29.1	15.6	309
B5-55	IL-4457	M	32.1	14.9	228.5
B5-56	IL-4457	M	32	15.5	207
B5-57	IL-2513	M	19.8	3.8	395.5
B5-6	IL-521	M	28.7	3.3	124.5
B5-60	IL-3438	M	21.1	19.7	NA
B5-7	IL-521	M	28.2	9.3	267
B5-8	IL-611	M	21.3	8.6	144
B5-9	IL-611	M	26.8	13	218.5
B6-1	IL-188	M	21.1	NA	620
B6-15	IL-1052	F	17.5	NA	331.5
B6-16	IL-1052	F	17.1	NA	404.5
B6-17	IL-1052	F	19.6	NA	375
B6-18	IL-1052	F	18.7	NA	314.5
B6-19	IL-1141	F	16.6	NA	620
B6-2	IL-188	M	21.7	NA	581
B6-20	IL-1141	F	16.73	NA	384.5
B6-21	IL-1379	M	24.7	NA	409.5
B6-22	IL-1379	M	23.6	NA	335
B6-23	IL-2141	M	22.4	NA	620
B6-24	IL-2141	M	23.4	NA	458
B6-25	IL-2141	M	23.3	NA	492.5
B6-26	IL-2141	M	21.1	NA	475.5
B6-27	IL-1052	M	18.5	NA	581
B6-28	IL-1052	M	22	NA	326.5
B6-29	IL-1052	M	21.4	NA	331
B6-3	IL-188	M	22.9	NA	620
B6-30	IL-2680	F	18.9	NA	131.5
B6-31	IL-2680	F	23	NA	159.5
B6-32	IL-2680	F	22.1	NA	168.5
B6-34	IL-2680	F	21.8	NA	83
B6-35	IL-2680	F	21.5	NA	137.5
B6-36	IL-2438	F	18.5	NA	524
B6-37	IL-2438	F	16.8	NA	305
B6-38	IL-2438	F	20.1	NA	574.5
B6-4	IL-188	M	21.8	NA	620
B6-44	IL-2462	F	14.6	NA	236.5
B6-45	IL-2462	F	12.3	NA	226.5
B6-46	IL-4052	M	19.5	NA	541
B6-47	IL-4052	M	26.9	NA	445
B6-48	IL-4052	M	21.5	NA	620
B6-49	IL-4052	M	24.9	NA	383
B6-5	IL-188	M	22.2	NA	620
B6-50	IL-4052	M	20	NA	436
B6-52	IL-2438	M	18.3	NA	NA
B6-53	IL-2689	M	19.6	NA	141.5
B6-54	IL-2689	M	23.9	NA	620
B6-55	IL-4799	M	18.7	NA	250.5
B6-56	IL-4799	M	19.9	NA	620
B6-61	IL-2680	M	20.1	NA	157.5
B6-62	IL-3689	M	25.9	NA	620
B6-63	IL-3689	M	25	NA	130
B6-64	IL-3703	M	22.7	NA	251.5
B6-67	IL-2668	M	22.6	NA	147
B6-68	IL-2668	M	21.7	NA	428
B6-69	IL-2668	M	23.7	NA	122
B6-7	IL-519	M	20.9	NA	336
B6-8	IL-519	M	22	NA	320.5
B7-1	IL-219	M	22.3	4.7	605
B7-10	IL-2011	F	21.3	-2.9	343
B7-11	IL-2011	F	17.6	8.7	563.5
B7-12	IL-2011	F	17.2	2.5	620
B7-14	IL-2689	F	18.2	4	162
B7-15	IL-2689	F	17.6	6.1	250
B7-16	IL-2689	F	19.8	6.2	270
B7-17	IL-2689	M	23	5.8	620
B7-18	IL-2689	M	21.1	3.2	620
B7-19	IL-2689	M	23	9.9	387
B7-2	IL-219	M	21.8	3.8	520
B7-3	IL-219	M	24.8	-1.4	407.5
B7-4	IL-219	M	23.3	1.7	546
B7-8	IL-2011	F	14.2	3	151
B7-9	IL-2011	F	18.1	1.7	237.5
B8-1	IL-1061	F	12.3	4.6	421.5
B8-10	IL-1156	M	22.4	6.1	517.5
B8-12	IL-1156	M	20	11.3	175.5
B8-14	IL-2146	M	19.9	9	NA
B8-17	IL-2126	M	18.9	2.9	472.5
B8-18	IL-1061	M	14.5	6.3	620
B8-19	IL-1061	M	18.9	6.4	377
B8-23	IL-1513	M	19.7	9.5	NA
B8-24	IL-1513	M	22.9	6.4	239
B8-25	IL-3912	F	18.6	5.6	589
B8-26	IL-3912	F	16.7	10	512.5
B8-27	IL-2391	F	16.1	5.6	101
B8-28	IL-2391	F	14.7	6.7	225
B8-29	IL-2391	F	16.8	5.3	252
B8-3	IL-1468	F	21.1	13.1	374.5
B8-30	IL-3912	M	17.3	12.9	620
B8-31	IL-3912	M	21.2	10	594.5
B8-32	IL-2469	M	23.5	8.3	507.5
B8-33	IL-2469	M	22.6	14.8	126
B8-34	IL-3703	M	21.8	16.9	620
B8-35	IL-3703	M	18.9	16.3	524
B8-36	IL-3348	M	22.8	11	620
B8-37	IL-3348	M	21.6	10.1	620
B8-38	IL-3348	M	21.6	9.4	620
B8-6	IL-1513	F	18	2.9	254.5
B8-7	IL-2011	M	18.8	2.1	267
B8-9	IL-2011	M	19	0.1	620
B9-1	IL-688	M	29.2	12.2	620
B9-10	IL-2011	F	17.3	0.6	287.5
B9-12	IL-2011	M	23	12.7	620
B9-13	IL-4799	F	20.9	14.1	620
B9-14	IL-4799	F	19.2	13.8	620
B9-15	IL-4799	F	18.9	12.8	424
B9-17	IL-4799	M	23.9	15.1	620
B9-18	IL-4799	M	24.7	13.8	620
B9-19	IL-4799	M	23.6	13.2	620
B9-2	IL-688	M	22	17.2	620
B9-20	IL-1061	M	24	10.9	547.5
B9-21	IL-1513	M	22.7	11.1	387.5
B9-22	IL-1513	M	16.7	13.3	243
B9-23	IL-1513	M	19.1	8.9	432
B9-24	IL-1513	M	20	12.1	NA
B9-25	IL-1513	M	19.6	6.3	148
B9-3	IL-688	M	26	16.7	620
B9-30	IL-2011	M	21	3.5	403.5
B9-31	IL-2011	M	22.7	11.8	620
B9-38	IL-2438	M	29.6	16	620
B9-39	IL-2438	M	26.9	14.3	620
B9-4	IL-688	M	31	12.5	620
B9-40	IL-1452	F	17.4	5.8	620
B9-41	IL-1452	F	18.5	7.5	620
B9-42	IL-1452	F	19.9	14.4	NA
B9-43	IL-3480	F	20.5	5.8	396.5
B9-44	IL-3480	F	15.9	3	193.5
B9-46	IL-3575	F	26.3	1.5	207
B9-47	IL-711	F	17.2	6.4	479.5
B9-48	IL-711	F	18.6	5.4	194.5
B9-49	IL-711	F	16.1	5.8	133.5
B9-5	IL-688	M	31.5	13.2	620
B9-50	IL-711	F	15.2	6.8	193
B9-51	IL-2689	F	15.6	7.5	263
B9-52	IL-2689	F	15.1	3.6	196
B9-53	IL-2689	F	15.7	3.7	188.5
B9-54	IL-2689	F	16.7	4.8	186
B9-55	IL-2156	F	17.4	5.5	169
B9-56	IL-2146	F	16.2	13.9	184.5
B9-57	IL-2391	F	14	9.6	149.5
B9-58	IL-2391	F	13.3	8.6	197.5
B9-59	IL-2391	F	12.3	6.8	516.5
B9-6	IL-688	M	30.9	13.9	620
B9-60	IL-2391	F	14.6	6.6	190
B9-62	IL-1513	F	14.7	3.1	135
B9-63	IL-1513	F	17.2	2	200
B9-64	IL-1513	F	14.8	6.1	136
B9-65	IL-3575	F	15.8	6.9	180
B9-66	IL-3575	F	15.2	7.9	212.5
B9-67	IL-3575	F	15	11.7	212.5
B9-68	IL-3575	F	16.9	7.3	142
B9-69	IL-2156	M	18.3	15.9	620
B9-7	IL-688	M	24.7	17.6	620
B9-70	IL-2156	M	19.7	20.5	620
B9-71	IL-2156	M	19	15.9	601.5
B9-72	IL-2156	M	17.7	14.3	620
B9-73	IL-2156	M	20.6	15.3	620
B9-74	IL-2391	M	16.1	7.3	213
B9-8	IL-688	M	23.2	17.3	620
B9-84	IL-2011	M	17.3	4	620
B9-85	IL-2011	M	18.9	7.6	NA
B9-86	IL-2131	M	19.4	23.3	338.5
B9-87	IL-2131	M	21.8	22.1	319.5
B9-88	IL-2131	M	18.3	21.2	260.5
B9-89	IL-2689	M	17.9	5.1	458.5
B9-9	IL-2011	F	19.2	2.9	113.5
B9-90	IL-2689	M	20.9	6.3	283.5
B9-91	IL-2689	M	16.8	9.6	229
B9-92	IL-2689	M	18.8	6.5	263
B9-93	IL-1141	M	24.4	12	425.5
B9-94	IL-1141	M	23.9	10.4	620
B9-95	IL-1141	M	23.3	12	620
B9-97	IL-1061	M	21.5	10.4	620
B9-98	IL-3575	M	20.3	7.3	226.5
B9-99	IL-3575	M	18.1	6.6	506
