# Supplementary material for: Container-aided integrative QTL and RNA-seq analysis of Collaborative Cross mice supports distinct sex-oriented molecular modes of response in obesity
Source: BMC Genomics. 2020 Nov 3;21:761. doi: 10.1186/s12864-020-07173-x (PMC7640698; doi:10.1186/s12864-020-07173-x)
Supplement: Supplementary file 3 — Additional file 3: Table S3. List of differentially expressed genes from the female non-diabetic normal vs. female non-diabetic obese mice with the logFC and adjusted p-values. [file 12864_2020_7173_MOESM3_ESM.csv]

Supplementary Table 3. List of differentially expressed genes from the female non-diabetic normal vs. female non-diabetic obese mice with the logFC and adjusted p-values
GeneName	logFC	adj.Pvalue
Sycn	-8.100708252	1.52E-09
Clps	-8.029703135	1.69E-09
Try4	-7.014259431	1.82E-09
Cpb1	-8.326828105	1.91E-09
Prss2	-8.280647344	2.92E-09
Try5	-6.575703847	2.92E-09
Cpa1	-8.231760835	3.95E-09
Rnase1	-7.163654666	5.31E-09
Reg1	-7.091506449	6.31E-09
Ctrb1	-8.521710474	8.08E-09
Cel	-7.63209424	8.83E-09
Pnlip	-8.05424065	1.07E-08
2210010C04Rik	-7.29829782	1.49E-08
Moxd1	-9.118315862	1.52E-08
Cela3b	-6.802563837	1.88E-08
Gm3667	-5.541805393	2.31E-08
Ctrc	-5.683121327	6.23E-08
Gm3591	-7.101129446	8.92E-08
Cpa2	-5.533077578	2.47E-07
Gm2888	-5.552867629	2.65E-07
Gp2	-5.109659847	2.83E-07
Gm3558	-5.38158683	3.43E-07
Gtpbp4-ps1	-6.343701201	4.75E-07
Gucy2g	-2.919017645	5.46E-07
Gm29650	-5.048210577	6.27E-07
Zg16	-4.617440634	1.30E-06
Pla2g1b	-4.513598664	1.30E-06
Reg3b	-4.381478167	1.38E-06
Ins2	-5.429954522	1.67E-06
Pnliprp2	-4.575890581	2.32E-06
Amy2b	-4.755392399	3.63E-06
Ddx3y	-3.712827421	3.69E-06
Chrna2	-1.926208124	3.97E-06
Slc4a10	-4.163768604	6.27E-06
Mup21	-4.065835646	7.03E-06
Tm4sf20	-4.117706173	7.88E-06
2310057J18Rik	-3.865267032	9.20E-06
Rnase13	-2.493917505	9.44E-06
Gm2974	-3.734078693	9.88E-06
Eif2s3y	-5.553232867	1.04E-05
Uty	-5.216395788	1.09E-05
Ucp1	-3.998403922	1.17E-05
Kdm5d	-5.175092768	1.54E-05
Gm5570	-4.058361319	1.79E-05
Galnt6os	-2.871240595	2.01E-05
Ins1	-4.527495035	2.11E-05
Gm3002	-3.531622927	2.16E-05
Pdia2	-2.99200076	3.27E-05
Gtpbp4-ps4	-2.545933646	5.96E-05
Gm30228	-2.546696336	5.96E-05
Mup2	-3.269700962	6.64E-05
Defb25	-2.414003769	7.86E-05
1700034J05Rik	-2.937454696	7.93E-05
Wfdc12	-3.760278074	8.02E-05
1700057H21Rik	-3.228707181	0.00010095
Gm12678	-3.552666725	0.000101023
Gjb3	-2.686551196	0.000101855
Pnliprp1	-3.453187074	0.000105844
Mup16	-3.077817416	0.000106516
Gm38166	-3.143537686	0.00012007
Grin3a	-2.91220058	0.000121663
Gm3542	-2.843719611	0.000131235
Ctrl	-2.604428144	0.000151524
Iapp	-3.552781906	0.000152647
Saa3	-3.457477437	0.000179653
Gm6919	2.865052818	0.00018916
Rbpjl	-3.199135218	0.000191169
Sox4	-1.077781126	0.000201859
Frem2	-3.15226829	0.000204932
Dkk4	-3.560676667	0.000221074
Gm14415	-3.363144843	0.000240493
1700028P15Rik	-3.913719581	0.000267336
Fam171b	-1.755564746	0.000278258
Gm19058	-2.921200302	0.000280129
Hcn4	-2.907830431	0.000305051
Gm5773	-2.886875062	0.000305517
Guca2b	-2.234461105	0.000306202
Gm30329	-2.4218649	0.00039396
Gm8724	2.636350948	0.000405301
Gdf3	-1.885750821	0.000411951
Lepr	2.272534036	0.000433261
Stmn1	-1.049512624	0.000524595
Spp1	-1.124259234	0.000529654
Amy2a1	-2.641050434	0.000537338
Gtpbp4-ps2	-2.387679399	0.000555291
Gm3052	3.400287529	0.000605645
AC147545.1	-2.658624987	0.000657903
Tmcc3os	-2.173307102	0.000688786
Mpped2	-1.391153267	0.000729318
Rpsa-ps9	1.020248818	0.000782717
Zfp711	-2.197377713	0.000790822
Wnt7a	-2.33746548	0.000849009
Ppbp	-2.020121682	0.000849341
Gm14411	-2.4004286	0.000878959
Cldn7	-1.011590117	0.000910661
Gm10961	-2.010886143	0.000935055
Gm13261	3.314227405	0.000972638
Mup11	-2.940930452	0.000981669
Madcam1	-2.417888228	0.000988537
Prl3a1	-2.504039777	0.001011033
Gm13690	-2.293073405	0.0010161
Mup-ps21	-2.361930768	0.001100155
Enpp6	-2.07717187	0.001264962
Gm13176	-2.239439829	0.001341384
Gml2	-2.260155559	0.001341384
Reg3g	-2.259286652	0.001341384
Gm17206	-2.261609015	0.001341384
Gm45444	-2.20242498	0.001366472
Gje1	-2.638963894	0.001394725
Slc7a13	-2.246413919	0.001577835
Amy2a3	-4.686342776	0.001611313
4632428C04Rik	-1.208761418	0.001657019
Cyp3a63-ps	3.087406116	0.001727285
Pax1	-2.453331395	0.001728883
H1fx	-2.195236524	0.001751298
2610307P16Rik	-1.601440998	0.001788612
Syndig1	-2.455635376	0.001797149
Gm43458	3.474606139	0.00181608
Sstr2	-1.863347351	0.001818017
Gm11946	-2.41201499	0.001820099
Gm6275	2.642550486	0.001823844
Gm12721	-2.150808543	0.001837884
Cdh16	-2.052792078	0.001853649
Gm12400	-2.340009873	0.001908928
Duoxa2	-2.040136898	0.001986764
Mmp13	-1.662606153	0.002086719
Gm15939	-2.414911862	0.002107922
Col20a1	1.098953198	0.002124986
Gm5541	-2.809522822	0.002193359
Mgst2	-2.301683528	0.002201877
Gm15289	4.869673055	0.002217052
Ccl2	-1.490924636	0.002241602
Slit1	-2.377807413	0.002354128
Ankdd1a	-1.790125278	0.00237473
Acacb	1.204781544	0.002377653
R3hdml	-2.218183321	0.002417722
CT025600.1	-2.222912174	0.00246081
Osbpl3	-1.332552537	0.002477357
AC163664.1	-3.407167735	0.00251705
Tacr2	-2.230604977	0.002534882
Orm3	1.576718836	0.002535478
Tesmin	-1.157158457	0.002580696
Spink2	-2.236848906	0.002586899
Gm14445	-2.459541271	0.002620746
Gm11826	3.856779564	0.002649793
Gm5244	5.060175268	0.002668633
Gm5940	7.36950791	0.002725415
Gm7871	-1.891890744	0.002725934
Baiap2l2	3.634529634	0.002751683
Gm24561	-1.894941512	0.002760186
Try10	-3.650359206	0.002797317
Rad21l	-9.517825051	0.002806155
AC118639.2	3.64978803	0.002838155
Gm21976	2.713304848	0.002860776
Fmr1nb	5.569937201	0.002867366
Gsdma3	9.389874927	0.002931617
Timp1	-1.850401128	0.002983206
Adh7	1.131058599	0.003059424
Chga	-2.338130817	0.003063914
Gm3636	-2.243547729	0.003121233
Rps4x-ps	1.813646402	0.003159464
Gm45069	2.366982344	0.003171238
Slc13a2	2.724577304	0.003181058
AC153506.1	-2.721015392	0.003203532
Reg2	-3.756872619	0.003270903
Olfr289-ps1	-7.243013315	0.00328737
Dcstamp	-2.018689766	0.003294766
AC163342.1	-2.240569606	0.003389001
Kif28	2.990910057	0.003452695
Pdzph1	-2.114036515	0.003501273
Gng5-ps	4.972583677	0.003514471
Col3a1	-1.056546055	0.003528696
Pnpla3	1.89341671	0.003530453
Gm3727	-4.591762119	0.003537086
Gm20618	2.540612882	0.003576109
Gm14156	2.447730904	0.003636055
Gm12943	4.793873488	0.003636917
Gm45949	2.60389611	0.003683508
Gm20629	-2.075712351	0.003709498
Gtpbp4-ps7	-2.99882184	0.003748665
Pcsk2	-2.199453373	0.003750762
C9	-1.091788711	0.003777642
Col1a1	-1.23730286	0.003784319
Tpte	2.455557383	0.003795154
Muc3	-2.334316404	0.003799343
Amn	3.107678908	0.003874903
Aplnr	-1.779363809	0.003982139
Gm29127	2.98468743	0.004027208
Gm3149	-4.183870474	0.004034883
Gm3851	3.716579877	0.004093574
Gm42849	2.726464016	0.004121637
Selenbp2	-2.709665629	0.004124768
Lrp8	-1.242194478	0.004283714
Gm4835	1.939907506	0.00430583
AC167013.4	-2.213164658	0.004324775
Elovl6	1.181081278	0.004408202
Gm28893	-2.179692817	0.004412554
Cwc22	3.250530068	0.004414534
AC121860.1	-2.181876608	0.004437307
Pyy	-2.183117724	0.004451592
AC098728.1	-2.462600972	0.004469126
Gm37756	-2.186331991	0.00448383
Gm31663	2.641796239	0.004507701
Csmd2	-1.898114573	0.004511077
Slc7a14	-2.044631495	0.004532923
Gm26153	-2.027672128	0.004532923
Gm40652	-2.076017403	0.004532923
Tph1	-2.024840525	0.004532923
Amy2a5	-2.024161126	0.004532923
Gm17821	-2.095074128	0.004532923
1700026D11Rik	-2.032773101	0.004532923
AC167013.5	-2.052989424	0.004532923
AC163660.1	-2.191575127	0.004541991
Cyp4a12b	-3.387642875	0.004564757
Gm13178	4.361486392	0.004571622
AC134537.1	-2.202342483	0.004661101
Lysmd2	1.408910504	0.004687561
Slfn4	-1.555844302	0.004691884
Stfa3	-2.207767754	0.004721881
Cerkl	1.464694281	0.00476964
Gabrg1	-2.201911987	0.004880668
Olfr1381	-2.260121341	0.004933103
Lox	-1.144088519	0.004959619
1700020G17Rik	6.933851328	0.004961959
Fam220-ps	4.271570147	0.004967755
Gm15943	-1.41168106	0.00497986
Ccr2	-1.019287013	0.005036146
Klk1	-2.019667267	0.005152005
Gm29475	-3.70937097	0.005158395
AC165249.1	2.56807896	0.005159121
Fam196b	4.031212969	0.005163346
Cdh17	-1.835607107	0.005165235
Gm45705	-2.121554257	0.005182553
Gm28884	2.328617219	0.005205501
Gm43726	2.372831449	0.005205501
Gm16181	-1.912652675	0.005263175
Parm1	-1.296492138	0.005294161
Dtl	-1.06367415	0.005317064
Gstp2	-1.251582631	0.005343356
Tnxa	2.094304288	0.005347939
Fam89a	-1.266498845	0.005357812
Nrg2	-1.976497761	0.005373806
Usp43	-1.213695803	0.005385574
Gm18406	-3.612304436	0.005386156
Gm8362	-3.612304436	0.005386156
Stxbp5l	1.470647681	0.005418985
Gm13727	5.576546141	0.00548123
Rpsa-ps1	1.151782175	0.005483779
Polq	-1.292095823	0.005510491
Sntg1	1.750289583	0.005510506
AC160405.2	2.451969803	0.005540844
Mup4	-1.772690699	0.005541073
Gnb3	-2.256471704	0.005558565
AC167222.1	-1.85284124	0.005559299
Banf2os	-1.864793038	0.005559299
Zfp422-ps	-1.864577389	0.005559299
Nlrp4b	-1.869545298	0.005559299
Klf17	-1.870939556	0.005559299
Gm5046	-1.882714889	0.005559299
D030025P21Rik	-1.883372104	0.005559299
Epx	-1.88617356	0.005559299
Gm20379	-1.887284992	0.005559299
Vmn1r86	-1.889184771	0.005559299
Tmprss11d	-1.890950436	0.0055593
Gm45422	-1.890950436	0.0055593
Olfr275	-1.899762257	0.0055593
Gm42601	-1.901026693	0.0055593
Prss46	-1.905313763	0.0055593
Gm44196	-1.905540707	0.0055593
Gm15550	-1.909276277	0.0055593
Gm30676	-1.874693166	0.00558513
Cdh10	-1.912626164	0.005585131
Ptgdr	-1.918710566	0.005585131
Kcnk4	-1.882076673	0.00560604
Usp51	-1.898739065	0.005606041
Serpini2	-1.877892826	0.005661791
Igkv8-34	-2.007652954	0.005685286
Ighv1-70	-1.882458315	0.005741174
Gm7869	-1.882629686	0.005747829
Tesc	-1.240161609	0.005813719
Gm10634	3.100410929	0.005817136
4933406G16Rik	-1.886812433	0.005819662
Igkv12-47	-1.886240968	0.005831908
Gm14319	1.339270691	0.00583336
Gm10291	1.316030584	0.005834568
Sult6b1	-1.917029073	0.005861207
Gm2427	2.699656438	0.005887404
Gm13998	1.656866847	0.00590071
Il17a	-1.891643718	0.005907399
Obp2b	-1.890099289	0.005911733
Gm34639	-1.890099289	0.005911733
Sdr16c5	-2.544907242	0.005923367
Gm37217	-1.892820162	0.005929102
Gm37854	-1.892820162	0.005929102
Spaca5	-1.892990948	0.005932234
Gm37244	-1.894253172	0.005955509
Tuba3a	-1.894253172	0.005955509
Pla2g4c	-1.198154357	0.005992444
Gm33024	-1.899202626	0.006059078
Cyp2d9	-1.537960356	0.006134196
AC153557.1	-1.903073346	0.006139143
Gm35618	-1.903073346	0.006139143
Gm9008	3.811788482	0.006155676
Gm11960	1.098537617	0.006158477
Gm20362	-2.318679146	0.006161917
Gm43841	6.271422542	0.006226553
Gm14538	3.194793934	0.006231461
Gm31363	-1.910543541	0.006275489
Scn2a	-1.593083142	0.006281199
Gm36855	-2.221305091	0.006283197
Mup17	-2.503716357	0.006349001
Arhgap33os	1.637033012	0.006361377
4921529L05Rik	-1.802739544	0.006394674
4933440J02Rik	3.855692757	0.006395304
Gm11438	-1.917846888	0.006412344
Pcdh9	-1.597147195	0.006418599
AC154738.6	-2.712169584	0.006604427
Gm7481	1.044097033	0.006651349
Fanci	-1.095925883	0.006659069
Gm29718	1.987276076	0.006661878
1600029O15Rik	-1.932961433	0.006710322
Gm40394	-1.932961433	0.006710322
Grp	-1.94712316	0.006785701
Rims4	3.517925158	0.006801146
Gm7665	-1.064614075	0.006865266
Gm10851	-2.395034224	0.006903974
Gm5514	2.360017537	0.006958187
Gm15807	3.843562188	0.006959861
Gm20275	4.593498793	0.006964943
Gm21560	-2.992586567	0.006965637
Gm36719	-3.192409579	0.006983228
Gm4859	1.243809192	0.006983804
Gm5292	-2.23313128	0.007007031
Sema3e	-1.951163965	0.007013087
Dgki	2.196219519	0.007049015
Ikzf4	1.064467215	0.007114716
Slc6a15	2.334382276	0.007123893
Gm8919	2.443231809	0.007143443
Ighv5-16	-2.100924918	0.007145988
Psg29	3.312501682	0.007192502
Hmgcr	1.107925064	0.00720365
Wnt10b	2.342786725	0.007281592
A730046J19Rik	-1.843223327	0.007350076
Kcns1	-2.827957215	0.007436395
Gm3115	-2.827957215	0.007436395
Gm7034	2.245373157	0.007471057
Igkv12-38	2.257991822	0.007471057
Gm38386	2.273678595	0.007471057
Gm12840	2.109357736	0.007473194
Chrna4	3.174780733	0.007532932
Pnpla5	2.034296315	0.007572523
AC105407.2	-2.119836159	0.007587451
Gm43016	-1.843371017	0.007661523
Gm15408	1.349552549	0.007691466
Lama3	-1.518205828	0.007738725
Gm37579	-2.540640208	0.007748977
Oaz3	-1.218273898	0.007786824
Gm9602	-2.641626815	0.007931945
CN725425	-2.120603846	0.007932127
Cldn34d	2.366450699	0.007986499
Gm16410	4.37504051	0.007986595
Selenok-ps7	4.876496229	0.008095742
Olfr60	2.489878432	0.008099197
Npas1	-1.921704265	0.008132314
Cntnap5b	3.028874165	0.00813848
Omd	-1.547439265	0.008190683
Mrgprf	-1.136155288	0.008201534
Gm11884	2.397104552	0.00826123
Otof	2.365703038	0.008319809
Trbv13-3	2.801426987	0.008492121
Ppp1r9a	1.129625912	0.008533141
Gm15375	1.168896447	0.008633973
Gm14018	-1.536112093	0.008777447
Gm15787	1.010393311	0.008824059
Gm12355	1.348624964	0.008863687
Gm24263	4.071375876	0.008966385
Lctl	-1.931675102	0.009053679
Gm26692	2.421922999	0.009061349
Dach2	3.437666082	0.00906875
Tmem130	2.583782049	0.009118316
Gm42031	3.757268491	0.009164057
Tpsb2	-2.004689025	0.009180624
Gm29083	2.211152947	0.009187605
Gm44889	2.575522369	0.009221809
Gdap1l1	-1.606106807	0.009235977
Cyp2b10	2.066877667	0.009297181
Mep1b	-2.164824802	0.00930843
Pax6	-2.17375885	0.009309205
Gm17782	2.416826844	0.009319994
Gm36325	1.990377966	0.009350735
Cacnb4	1.620276925	0.009368351
Gm7340	6.343389084	0.009372203
Rsph6a	2.220185324	0.00955549
Gm3511	2.46728332	0.009587861
Il1rapl2	1.358945318	0.009601929
Cma1	-1.90142242	0.009692187
Sprr1a	-2.341205504	0.009768779
Hsd3b1	3.037364465	0.009803488
Reg3d	-2.197523292	0.009867739
Meltf	-2.058558618	0.009878889
Gm5796	-1.743139455	0.009889992
Gm5763	1.43454147	0.010040938
Gm16165	-2.225064097	0.010118696
Bglap3	5.300081602	0.010217049
Rgs8	1.984918278	0.010223913
Gm43797	1.36173745	0.01030281
S100a14	-1.700189372	0.010323524
Gm8815	4.440070291	0.010355761
Ankrd55	3.333202428	0.010406023
Gm21461	-1.914338967	0.010432713
AC154738.4	-2.453201766	0.010477998
Cela3a	-1.86499168	0.010499927
Pla2g2f	-1.86499168	0.010499927
Gm3242	-1.86499168	0.010499927
AC144628.2	-1.86499168	0.010499927
Gm39380	-1.86499168	0.010499927
Gm12372	3.812183132	0.010510731
Mmp3	-2.297317981	0.010515535
Mdm4-ps	2.769853215	0.010549876
AC164883.3	2.032663677	0.010559082
Gm45080	1.581450162	0.010625572
CT009733.1	2.97194392	0.010744986
AC142114.1	2.163689515	0.010754005
Tmem74b	2.161688161	0.010754005
Gm20109	2.173817339	0.010754005
Gm14679	2.183210489	0.010754005
Gm9991	2.18416103	0.010754005
Serpina3i	1.1453124	0.010768168
AC129931.1	-1.8229532	0.010786301
3300005D01Rik	-1.192409695	0.010887685
AC154692.1	3.432104365	0.010897622
Pgpep1l	1.27872718	0.010933622
Gm5340	2.194751279	0.010955842
Gm29017	2.280891237	0.011006303
Cstl1	2.472064216	0.011007875
Trdv4	2.371115785	0.011009419
AC113125.1	-1.582362881	0.011029242
Mrgprb12-ps	5.75858426	0.011035272
Gm5808	1.981683862	0.011084744
Itgax	-1.014516051	0.011111773
BC021767	-1.278459168	0.011120317
Slitrk3	-1.88435611	0.011132117
Amy2a2	-1.88435611	0.011132117
Gm23137	-1.88435611	0.011132117
Gm40910	2.036444467	0.011173892
Gm5834	1.434255708	0.011202789
Grem1	-2.142991389	0.011274744
Hmgb1-ps3	2.480158851	0.011318365
Gm24463	4.119234701	0.011333806
Mycn	-1.353724009	0.011366995
Chil1	-1.853050009	0.01139617
Gm13623	5.123247877	0.011464917
Gm42890	1.180015905	0.0114872
Ighv1-75	2.660419823	0.011512532
Ces1a	1.165881388	0.01158932
Rpl21-ps4	-1.584386672	0.011687876
Mup6	-1.625037374	0.011785242
Gm7198	3.008612157	0.011800352
Gm7695	3.899472266	0.011831076
Gm5459	-1.43792473	0.011859568
Gm2287	-1.69581097	0.011890626
Fbxo43	2.183641508	0.01190647
Kcnk1	-1.119056165	0.011929181
Hspd1-ps4	2.350763589	0.011929957
Gm7628	1.062865485	0.011991084
Fntb	-1.162528805	0.012065033
Gm8810	3.929802543	0.012097834
Gm34767	2.279318462	0.012109028
AC154171.2	-1.815884201	0.012446869
Gm3252	-1.761401534	0.01248726
Gm16538	-2.001072366	0.01251637
4632432E15Rik	3.309734041	0.01260017
Gm37833	3.439870801	0.012606938
Gm38098	2.838703304	0.012683396
Gm18921	-1.896754336	0.012796731
Olfr1442	1.397297498	0.012848487
Ddx25	1.636268569	0.012869077
Gm10549	-1.887908973	0.012899696
CT025603.4	2.168692738	0.012900018
Sapcd1	1.357060506	0.01299161
Gm5845	-1.848587614	0.012999665
Gm36011	-1.236007056	0.013061843
Ascl1	3.037978669	0.013130177
Mup-ps13	-1.642025703	0.013240828
Gm6218	3.943704655	0.013246422
Prss47	2.357394183	0.013281709
Slc2a12	1.096832905	0.013300057
Gzmc	-1.64078771	0.013366026
Tssk6	-1.638855474	0.013366026
Clca1	-1.631695279	0.013366026
Gm8209	-1.599724849	0.013417301
Gm39363	-1.52711231	0.013448522
4930471C06Rik	3.737340561	0.013466158
Gm4598	-1.645555527	0.013469423
Capn8	-2.240522428	0.01347193
Slc2a4	1.223294335	0.013475278
Gm19503	2.678264645	0.013526086
Gm14404	-1.905430958	0.013529925
Syt12	2.709847866	0.013566314
Gm10263	2.823409536	0.013577477
Tescl	2.243054049	0.01381876
Cnr1	-1.542787661	0.013840649
Fxyd7	1.175794972	0.013870354
Sqle	2.150206456	0.013885785
Acmsd	1.06799818	0.01390237
Gm33370	2.211457029	0.013963855
Fam131b	-1.656364591	0.014073697
Col5a3	-1.12501173	0.014254746
Tmem132d	2.707687902	0.014271583
Nrg4	1.098942639	0.014284949
D430001F17Rik	1.894473506	0.014297153
Scg2	-1.959361405	0.014352297
Mup18	-2.171287107	0.014364662
4933422A05Rik	2.289142379	0.014477688
Gm12322	2.153362355	0.014497263
Elfn2	3.254572329	0.014531992
Prr11	-1.071955907	0.014606658
Llph-ps1	2.685033319	0.014626733
Gm45888	-1.838404835	0.014727056
Gm6108	2.228701441	0.014753246
Gm18103	1.392934638	0.01475909
4930430E12Rik	-1.207453826	0.01481683
Fabp5	1.757429205	0.014840126
Slc17a8	-1.077844186	0.01488777
Pate2	2.751831399	0.014921432
Gm15396	1.422649931	0.014974107
Teddm1a	3.245339138	0.015050684
A630031M04Rik	7.69731079	0.015081838
Gm28856	1.500719051	0.015097414
Glra2	-1.748218585	0.015166349
Msx3	-1.71903643	0.01516635
AC164612.1	-1.718563658	0.01516635
Gm16059	-1.74589376	0.01516635
Gm29539	-1.775200511	0.01516635
Igkv2-107	-1.770194995	0.01516635
C030047K22Rik	-1.772519984	0.01516635
AC156561.1	-1.7595619	0.015166351
Slc10a4	-1.80739656	0.015166351
1700065O20Rik	-1.777232938	0.015166351
Vmn1r2	-1.776460634	0.015166351
Gm13649	-1.759505912	0.015166351
Rprml	-1.785853637	0.015166351
Gm16619	-1.791506651	0.015166351
Gm3500	-1.776198573	0.015166351
4930562C15Rik	2.252803738	0.015244066
4933415J04Rik	2.968091058	0.015260181
Gm45252	-1.647530399	0.015399559
AC156802.1	-1.644340162	0.015399559
Gm17067	-1.646478783	0.015399559
Ccdc42	-1.636788801	0.01539956
Casr	-1.674617771	0.01539956
Ccin	-1.686338443	0.01539956
AC132344.1	-1.674724763	0.01539956
Tdpoz2	-2.883015644	0.015400823
Col4a3	1.565610494	0.015514603
Gm24521	2.008728401	0.015533135
Gm5444	2.019011937	0.015533135
Gm5218	2.018047051	0.015533135
Gm6133	2.020538598	0.015533135
Pla2g10os	2.024162874	0.015533135
Gm11748	2.028286244	0.015533135
Gm26696	2.0278279	0.015533135
Ighv1-58	2.040765615	0.015533135
Gm7495	2.046512951	0.015533135
Gm17233	2.046561727	0.015533135
Gm12632	2.04526956	0.015533135
Olfr873	2.046763237	0.015533135
Gm32834	2.053680882	0.015533135
Gm45454	2.05053174	0.015533135
Gm11775	2.054489897	0.015533135
AC154300.1	2.054697918	0.015533135
Gm39033	2.062249801	0.015533135
4930548K13Rik	2.063797272	0.015533135
Gm12343	2.629871097	0.015610239
Mmp20	3.214095684	0.015718502
Gm20474	-1.618366835	0.015753745
Gm8420	-2.373023229	0.015754058
Gm44640	1.909063947	0.015772459
BC051077	2.284627196	0.01582637
Plac8l1	2.354937654	0.015832537
Grin2a	2.669536463	0.015846069
Gm43247	2.134435287	0.015885079
Gm5122	2.049025954	0.016014382
Gm33111	-1.950121806	0.016016759
Gm438	2.531757155	0.016264556
Abca13	-1.171306276	0.016313055
Muc20	-1.747633213	0.016359295
Gm8876	2.500914618	0.016395931
Arg2	1.427788095	0.01639599
Vsig8	2.202374721	0.01642761
Ces4a	-1.315770911	0.016475824
Higd1b	2.036092081	0.016553948
Pitx3	-1.590481736	0.016575279
Gm31401	-1.660779772	0.016597236
AC124732.3	-1.690499483	0.016597236
Gm5315	-1.713818011	0.016597236
Gm29491	-1.705474307	0.016597236
Nxf3	-1.720949365	0.016597236
Gm5306	-1.699415215	0.016597237
Gm34047	2.494284505	0.016683571
4930546K05Rik	2.698030699	0.016689339
Gm36551	1.782983615	0.016711116
Gm31121	-2.360469845	0.016722456
Gm43731	-1.766911735	0.016750908
Fcer1a	-1.533609828	0.016775662
Gm19418	3.332970299	0.016798804
Gm43661	-1.579455889	0.016822589
Mogat1	-1.487385267	0.016922434
Gm32171	2.400801419	0.016942326
Gm15964	-1.320071796	0.017055715
Btnl7-ps	1.852159845	0.017077785
Gsdma2	4.654703561	0.017087118
Gm6158	1.114972037	0.017176686
Gm45308	2.745769856	0.017189226
Mup12	-2.721552112	0.017269656
Gm5564	3.192791437	0.017274671
AC154742.1	1.941093814	0.017371527
Gm2996	-2.164093044	0.017389935
Mmp12	-1.510732978	0.017425282
AC159293.1	-1.731324485	0.017442893
1700093K21Rik	3.235343628	0.017452974
Ccdc183	1.89007002	0.017467882
Hsd3b5	-2.365582491	0.017487073
Gm39375	2.885895111	0.017506226
Gm16332	1.175058602	0.017530179
Mcpt8	-1.682275409	0.017530555
Igkv3-4	2.261084487	0.017533755
Churc1	-1.424488842	0.017535414
Gm10591	-1.697926065	0.01765941
Sftpd	-1.164693792	0.01769372
Tekt4	2.247815637	0.01770171
Ankrd66	-1.233899633	0.017712754
Gm11261	2.058682549	0.017726643
Gm9568	1.652739785	0.017847741
Gm43414	2.882448929	0.017871588
Hist1h2bm	3.981128694	0.018057072
Gp1ba	-1.257806728	0.018298572
Tdrd6	2.132337098	0.018299494
Siglecf	-1.444178706	0.018310459
AC140244.1	-1.371335114	0.01832351
Gm12267	1.854789181	0.018519665
AC154725.1	2.120544158	0.018695794
Ephb2	-1.305516336	0.018812561
Tpx2	-1.085842794	0.018885601
Gm20538	1.883368801	0.01899745
Slc25a2	-1.017061469	0.019029333
Gm13771	2.130639369	0.019037145
Gm12187	3.999384179	0.019156242
Gm10086	1.623692348	0.019167592
Hmmr	-1.412275451	0.01922409
Gm14392	-1.79347584	0.019250899
Gm3839	2.042766945	0.019464458
Themis	-1.161506435	0.019466669
Serpinb10	-1.353386773	0.01949102
Gm15821	-1.665909681	0.019550853
Igkv8-24	2.408192095	0.019559863
Macrod2os1	-1.650248253	0.019686596
Gm43512	2.287818717	0.019714173
Atp6v0a4	3.47817496	0.019766903
Dnmt3aos	-1.727712757	0.019769824
Abcc12	-1.093608846	0.019877588
Fmo6	1.976514255	0.019883389
Gfra3	-1.768891087	0.019951459
Gm20425	1.740430791	0.01996009
Cyp2b26-ps	-1.58501874	0.019991563
Gm29125	2.923779348	0.020105067
Fasn	1.115713826	0.020217262
Gm40377	-1.444132905	0.020263446
AC164441.2	-1.703910718	0.020270369
Kcnj12	3.291117617	0.020346862
Tmprss3	2.53148954	0.020349179
Angpt4	-1.280825182	0.02045316
Cyp3a44	1.951542003	0.020477491
Gm8885	-1.865205377	0.02051785
AC061963.1	1.780449066	0.020544176
Gm36908	-1.127879348	0.020595871
Fcamr	1.461557908	0.020606056
Gm13925	2.081155433	0.020608017
Gm6264	1.689174647	0.02074928
Gm5582	1.676208729	0.020822226
Sult4a1	1.799861912	0.020918478
Gm17202	3.135905921	0.020949171
Ighv1-19	2.047562354	0.020954272
Gm32444	2.032205107	0.020954649
Gm4373	1.817751232	0.02097915
Foxs1	-1.181681028	0.021037831
Ppp2r2c	-1.574913963	0.02111573
Gm37496	2.185110246	0.021144695
Gm17150	1.702997679	0.021163111
AC117949.1	1.746012386	0.021163388
Eps8l1	2.281027676	0.021176892
CT030653.1	-1.781497222	0.021378737
Mup8	-2.121009015	0.021456173
Gsdma	3.929947393	0.021484062
Gm26728	1.477797606	0.021488298
Gm8773	3.672664334	0.021596688
Gm13599	2.067181991	0.021645146
Gm18734	2.100356241	0.021650097
Scara5	-2.089479867	0.021692794
AC137127.2	4.834074755	0.021704795
Gm10045	3.303333997	0.021783722
Slc30a3	1.191704926	0.021906411
Gm15510	2.445303785	0.021922805
Gm5432	2.321439346	0.021934192
A930040O22Rik	-1.566176966	0.021993353
AC134254.3	-1.431861308	0.022090635
Ccdc7a	1.747860499	0.022182893
Fam209	2.230456046	0.022263825
Ccdc92b	-1.344248574	0.022293305
Sult2a-ps3	2.857944078	0.02229655
Gm8075	1.877763775	0.022529579
Gm11830	1.883273858	0.022529579
1700054O19Rik	1.880618193	0.022529579
Gm43599	1.886758539	0.022529579
Trbv17	1.890040097	0.022529579
Fthl17a	1.884127729	0.022529579
Gm38213	1.892843471	0.022529579
Cntnap4	1.898878595	0.022529579
Lenep	1.898493066	0.022529579
A830035A12Rik	1.899883081	0.022529579
Gm20755	1.901254583	0.022529579
Gm11730	1.905019428	0.022529579
4931428L18Rik	1.914891228	0.022529579
Gm13684	1.915257786	0.022529579
Gm19792	1.922017942	0.022529579
AC124450.1	1.919183562	0.022529579
Trbj2-1	1.915550952	0.022529579
Gm45488	1.923481673	0.022529579
Gm15990	1.919390104	0.022529579
Nlrp2	1.918454203	0.022529579
Ly6g6c	1.929754581	0.022529579
Nepn	1.938473155	0.02252958
Gm12976	1.942626391	0.02252958
Gm8109	1.943009144	0.02252958
Gm26618	1.940039202	0.02252958
Gm12253	-1.592856403	0.022631959
Tspan10	3.934237955	0.022745277
Gm34248	2.246205631	0.02278012
1700110K17Rik	-1.04560197	0.022811876
Ear6	-1.497511209	0.022817626
Arnt2	-1.144776761	0.022946143
Gm10356	1.392223742	0.022972504
Prdm14	1.746072202	0.022991139
Slc39a2	-1.34247477	0.023206334
Tgm6	2.494217811	0.023229363
Gm9294	1.090115587	0.023231048
Gm9729	3.054141561	0.023267893
Gm37993	2.265313577	0.023289887
Gm12823	-1.732952448	0.02331936
Gm28548	2.799687389	0.023361397
Gm7426	4.831389694	0.023384699
Aqp5	-1.611558765	0.023497684
Pacsin1	-1.018300257	0.023552523
Gm42940	1.05067714	0.023555613
Tmem30c	-1.650758064	0.023570684
Gm28730	-1.448668495	0.02358019
Gm19024	-1.448668495	0.02358019
AC113059.3	-1.448668495	0.02358019
Olfr57	-1.448668495	0.02358019
AC108401.1	-1.448668495	0.02358019
Gm28676	-1.448668495	0.02358019
Gm16345	-1.448668495	0.02358019
A730082K24Rik	-1.458894298	0.02358019
Gm28289	-1.458894298	0.02358019
AC172989.1	-1.463873244	0.02358019
Tpi-rs5	-1.465936754	0.02358019
1700063A18Rik	-1.469147007	0.02358019
Nkx2-2	-1.469147007	0.02358019
Wfdc5	-1.469147007	0.02358019
Gm37659	-1.469147007	0.02358019
Igkv3-9	-1.469147007	0.02358019
Gm38404	-1.469147007	0.02358019
Gm20110	-1.469147007	0.02358019
AC140264.2	-1.469147007	0.02358019
Gm3629	-1.469147007	0.02358019
Gm21754	-1.469147007	0.02358019
Gm8023	-1.468509783	0.02358019
A730098A19Rik	-1.468509783	0.02358019
Dytn	-1.468602218	0.02358019
Gm6064	-1.468602218	0.02358019
AL844586.1	-1.469967666	0.02358019
1810010K12Rik	-1.474139758	0.02358019
Gm12493	-1.474139758	0.02358019
Gm43370	-1.474139758	0.02358019
Gm43494	-1.474139758	0.02358019
Gm26640	-1.474139758	0.02358019
Gm18182	-1.476209127	0.02358019
Bpifb2	-1.476209127	0.02358019
Gm31579	-1.476209127	0.02358019
Gm16234	-1.476209127	0.02358019
Gm28956	-1.476209127	0.02358019
Gm37353	-1.479139578	0.02358019
Gm16171	-1.479139578	0.02358019
Gm3211	-1.479139578	0.02358019
AC140449.1	-1.478882277	0.02358019
Gm13531	-1.480251714	0.02358019
Gm13857	-1.481211944	0.02358019
Gm15230	-1.483285579	0.02358019
Amy2a4	-1.483285579	0.02358019
Gm43327	-1.483285579	0.02358019
Gm12409	-1.483285579	0.02358019
Pramef12	-1.483285579	0.02358019
Prss1	-1.483285579	0.02358019
Lypd5	-1.483285579	0.02358019
Gm20949	-1.483285579	0.02358019
AC154862.1	-1.483285579	0.02358019
Ighv12-2	-1.483285579	0.02358019
Igkv4-69	-1.483796182	0.02358019
Galp	-1.483796182	0.02358019
Gm45879	-1.483796182	0.02358019
Trav5-1	-1.4852605	0.02358019
Trav13n-4	-1.4852605	0.02358019
4930527E20Rik	-1.485871425	0.02358019
Mir3090	-1.485871425	0.02358019
Lamp5	-1.485871425	0.02358019
Gm6660	-1.485871425	0.02358019
Adam1a	-1.485871425	0.02358019
Gm12050	-1.485871425	0.02358019
Gm18199	-1.485964324	0.02358019
Gm11765	-1.487336665	0.02358019
4930519H02Rik	-1.487336665	0.02358019
Gm7212	-1.488459303	0.023580191
Gm43021	-1.488459303	0.023580191
4930466I24Rik	-1.488459303	0.023580191
Gm10248	-1.488459303	0.023580191
AC155813.1	-1.488459303	0.023580191
Hba-x	-1.488459303	0.023580191
Gm45199	-1.488552276	0.023580191
Dppa5a	-1.488552276	0.023580191
Dcaf12l2	-1.488645252	0.023580191
Gm8019	-1.488645252	0.023580191
Rfpl4	-1.488645252	0.023580191
Gm7350	-1.489925709	0.023580191
Gm15033	-1.489925709	0.023580191
Gm15533	-1.489925709	0.023580191
Cdk19os	-1.489925709	0.023580191
Gm23289	-1.489925709	0.023580191
AC134577.3	-1.490018724	0.023580191
Gm34809	-1.490018724	0.023580191
Gm29253	-1.491392784	0.023580191
Htr5b	-1.491392784	0.023580191
Lrrc8dos	-1.491392784	0.023580191
Gm39302	-1.491392784	0.023580191
Agr3	-1.492276613	0.023580191
1810018F18Rik	-1.492276613	0.023580191
Gm44390	-1.496430577	0.023580191
Gm9898	-1.499388121	0.023580191
Gm37855	-1.499388121	0.023580191
Gm4883	-1.499388121	0.023580191
Topbp1-ps2	-1.499388121	0.023580191
AC133076.2	-1.502080529	0.023580191
1700031A10Rik	-1.502080529	0.023580191
Gm12061	-1.501464785	0.023580191
Gm12469	-1.503459954	0.023580191
4930401O12Rik	-1.503459954	0.023580191
Cpne6	-1.503551711	0.023580191
Gm8239	-1.506154358	0.023580191
Gm45355	-1.506154358	0.023580191
4930484H19Rik	-1.506154358	0.023580191
Gm37944	-1.506154358	0.023580191
Gm37288	-1.506247867	0.023580191
Csf3	-1.506247867	0.023580191
Gm5721	-1.507629233	0.023580191
Olfr310	-1.507629233	0.023580191
Ankk1	-1.507629233	0.023580191
Cbx6	-1.507629233	0.023580191
AC158986.2	-1.5155761	0.023580191
Gm19757	-1.519763086	0.023580191
6030452D12Rik	-1.519763086	0.023580191
Akirin1-ps	-1.519763086	0.023580191
5330413P13Rik	-1.523956465	0.023580191
5730460C07Rik	-1.523956465	0.023580191
Igkv4-75	-1.523956465	0.023580191
Gm8122	-1.523956465	0.023580191
Gm5580	2.613412487	0.023613181
AC101945.2	-1.532238804	0.023664973
Gm12912	1.930363947	0.023688418
4930517O19Rik	1.532316316	0.023707923
Srsf12	1.899588628	0.023711513
Actg2	-1.558851263	0.023725486
Mrgpra2a	1.958158532	0.023742634
Gm11827	1.380438335	0.023756129
Pclaf	-1.100726677	0.024038552
Mlip	3.327285808	0.024112756
Gm43305	3.114947601	0.024173284
Gm7616	2.662691099	0.024248131
Kif14	-1.213853846	0.024259659
Ly6d	-1.096876338	0.024291388
Gm34379	1.390388201	0.024392102
Gm12504	1.818722117	0.024395415
Gm37768	1.617499357	0.024438982
Ubash3a	2.887502484	0.024797248
Gm29825	-1.793146665	0.024886126
Ighv2-9-1	2.806131325	0.025050371
Gm44478	2.478648651	0.025059297
Ang2	-1.496197689	0.02510427
Gm29676	1.867978025	0.02510655
Gm15611	-1.806770773	0.025107824
Gm14343	4.39022413	0.025281058
Gm37928	1.16114108	0.025375767
Gm4714	1.865430786	0.025376174
Serpinb6d	3.150180409	0.025405839
Gm44429	1.720694228	0.025549404
Gm36287	1.506739617	0.025585019
Gm40646	2.027114789	0.0256103
A230057D06Rik	-1.57107093	0.025630095
Gm3625	1.532243291	0.025652524
Cma2	1.875172969	0.025820634
Phf11c	1.427760893	0.02586799
Hspe1-ps2	2.429630164	0.02589749
Smco3	-1.650546119	0.025899996
Hcrtr2	-1.723580189	0.02590531
Acod1	-1.154158359	0.025957435
Ptgs2	-1.37874084	0.02624727
Gm31849	2.341733384	0.026274856
Gpr84	-1.278943578	0.026548435
Tubb1	-1.505117907	0.026627428
Gm21742	2.1284006	0.026759823
Gm45774	1.752349619	0.026764869
Six1	2.988785037	0.026767304
Zfp853	-1.461433726	0.026772389
CT025555.1	2.425481141	0.026785158
Gm13074	-1.43100323	0.02681919
Pjvk	1.564153345	0.026842183
Ihh	-1.151457073	0.026855947
Gssos1	1.600478934	0.026859651
Gm3931	2.199956525	0.026961481
Gm34016	2.776252517	0.026993928
Slc36a3os	-1.451412303	0.027004548
Gm45554	2.789452043	0.027061781
Gm2447	-1.54572209	0.027209298
Gm7741	1.053117615	0.027264248
E2f7	1.812419795	0.02730161
Gm42655	1.589309385	0.027446528
Gm18854	2.851378835	0.027513334
Gm5879	1.472161765	0.027568216
1700030N03Rik	1.585222002	0.027762703
Mup-ps18	-1.274956701	0.027785818
Ccdc36	1.681225784	0.027813651
Zdhhc19	1.73936294	0.027813651
4933439K11Rik	-1.037145948	0.02783232
Gm3739	-1.527308715	0.027857799
Spatc1	-1.507082462	0.02789544
Gm16867	2.732374132	0.027924089
AC129202.2	2.200310446	0.028107511
Gad1	-1.862168544	0.02819637
Tcrg-V4	1.717821989	0.028245284
Gm11295	1.205552311	0.028321775
Krt72	-2.006353828	0.028347253
Lgals12	-1.494005018	0.028365202
Chrna1	2.459802155	0.028383841
Gm13215	1.559100776	0.028427529
Ern2	-1.260705241	0.028487766
Gm35013	-1.65859504	0.028554391
Arhgap36	1.221209699	0.028561529
Otop1	-1.63712233	0.028617895
Treml1	-1.140374351	0.028758353
Ckap2l	-1.009392842	0.028819178
Gm8288	1.478449227	0.028876034
Gm14553	1.937701438	0.028916247
Igkv3-2	2.56038156	0.028988375
Bag2	1.127117867	0.029044225
Rasd1	1.334102109	0.029121173
n-R5s96	1.682337696	0.029132298
Vat1l	-1.58841431	0.029169938
Gm14648	2.811250063	0.029177358
Olfr1383	2.882046601	0.029220636
H2-M10.3	1.970670773	0.029249078
Knl1	-1.096542487	0.029263348
Tnnt1	1.297074378	0.029274297
Tmem212	1.829271394	0.029396957
Acss2	1.045441229	0.029485324
Olfr318	2.680287397	0.029582161
Gm11007	1.551105531	0.029592192
Scd3	1.771728251	0.029621813
Mup-ps17	-1.459648855	0.029777796
Gm13655	-1.405323834	0.029789324
Gm28592	1.040473263	0.02989168
Plekhd1	2.609084536	0.029941715
Gm5294	1.921371006	0.029943876
Apol8	-1.49450338	0.030072573
Cyp2u1	-1.446808131	0.030111943
AC122397.1	-1.445399547	0.03011286
Cldn4	-1.402177661	0.030112954
Gm12439	2.088571693	0.030207012
Gm29685	-1.801975342	0.030312531
Brsk2	1.721545987	0.030324395
9530059O14Rik	-1.409828404	0.030550395
Col9a2	-1.430304311	0.030566555
Cfhr3	-1.054917553	0.030613973
Eps8l3	-1.579347524	0.030689083
Gm28857	1.089011544	0.030692304
CT009550.1	-1.581091715	0.030701034
Spink1	-1.592606146	0.030733886
Myf6	3.271895378	0.030791479
AC154755.1	-1.269554416	0.030845184
Nnmt	1.234018145	0.030899297
Gabrr1	2.203572702	0.030940709
Gm7086	2.998913655	0.031065182
Ugt2b37	1.905213535	0.031207391
2310016D03Rik	2.743081451	0.031226747
Pln	-1.566585143	0.031234381
AI839979	-1.404912572	0.031436215
Gm3235	3.179560698	0.031529057
Gm5960	-1.460526437	0.031600571
Myh8	2.66391617	0.031639773
Top2a	-1.111518245	0.0317552
Gm12428	1.692557139	0.031884371
Stmnd1	-1.400880594	0.031965862
Gm15726	1.632488432	0.031981958
Gm10305	2.108716241	0.031998031
Mfap2	-1.123699659	0.032046294
Gm24022	1.697653209	0.032120459
Gm9797	1.565227381	0.032386903
CT943659.1	1.688509246	0.032443942
Gm45048	-1.682105388	0.032472704
Gm35190	-1.460052657	0.032546411
Kcna7	2.611510393	0.032663127
AC158525.1	1.698257625	0.032676029
Hapln1	1.301487487	0.032757688
Gm5873	1.14920744	0.032806878
Gm29459	1.975422893	0.03283682
Atp6ap1l	1.718402881	0.032844548
Sftpb	1.729615655	0.032844548
Gm10271	1.734741615	0.032844548
Gm7995	1.736924387	0.032844548
AC174678.3	1.749119466	0.032844548
Gm12072	1.752057827	0.032844548
Gm15849	1.755690799	0.032844549
Scgb2b2	1.756375495	0.032844549
AC125223.3	1.757981334	0.032844549
CT009748.2	1.754855256	0.032844549
AC132239.1	1.758318034	0.032844549
1700047A11Rik	1.765771588	0.032844549
4933408J17Rik	1.768142242	0.032844549
Igtp	1.768976892	0.032844549
3110009M11Rik	1.767929653	0.032844549
Gm38139	1.768902603	0.032844549
AC133602.1	1.769213643	0.032844549
Gm8062	1.767137994	0.032844549
Gm28989	1.771604248	0.032844549
Gm12865	1.771088798	0.032844549
Gm45765	1.771948298	0.032844549
Nespas	1.775922521	0.032844549
Gm19144	1.771339844	0.032844549
Gm14582	1.7706443	0.032844549
AC121997.2	1.768699032	0.032844549
D630011A20Rik	1.777178869	0.032844549
Gm40598	1.772108147	0.032844549
Fbxw22	1.778242495	0.032844549
Ighv6-7	1.777023881	0.032844549
Zfp456	1.776900837	0.032844549
Tdh	1.780861345	0.032844549
AC122533.2	1.780660378	0.032844549
Gm14123	1.776734673	0.032844549
Vmn2r20	1.778144833	0.032844549
Gm9978	1.782192505	0.032844549
Gm9934	1.780824954	0.032844549
Gm14502	1.781338126	0.032844549
Amd-ps1	1.788205116	0.032844549
Ighv1-50	1.77983819	0.032844549
Gm27227	1.792460043	0.032844549
Ccdc177	1.791293973	0.032844549
Gm7838	1.792829683	0.032844549
Gm16141	1.7961524	0.032844549
BC107364	1.798665071	0.032844549
Prrt3	1.802264816	0.032844549
AC159203.1	1.799559204	0.032844549
Gm12729	1.809942059	0.032844549
Pnmt	1.805199099	0.032844549
Gm12792	1.822530845	0.032844549
Susd5	-1.499160601	0.033011108
Gm5839	1.707434428	0.033217408
AU016765	1.975686193	0.033232604
Gm14373	1.024818183	0.033294126
Zfp536	1.503366401	0.033434575
Nnat	-1.536132571	0.033444503
Clec18a	1.731427601	0.033450635
Tmigd3	-1.408715935	0.033545021
4930595M18Rik	-1.413220859	0.033545021
Ofcc1	-1.443270876	0.033545022
Aipl1	-1.4373304	0.033545022
F830045P16Rik	-1.46280264	0.033545022
Gm10790	-1.225449848	0.033557475
Olfr237-ps1	2.282563013	0.03372785
Lrtm2	-1.678458782	0.033838391
Gm21286	-1.818398069	0.034033265
D830024N08Rik	2.451643614	0.03403841
Pmvk	1.103795991	0.034091326
Tacstd2	-1.2031529	0.03419158
Gm5717	2.410955207	0.034286128
Cldn20	1.841025046	0.034291048
Cyp2c66	-1.39465295	0.034357426
Gm46332	1.395273249	0.034377059
Gm43688	2.180071357	0.034655899
Tmco2	1.997981695	0.034710389
Gm28113	2.760174868	0.034732326
Tnf	-1.068802929	0.034744888
Gm38074	-1.42128785	0.034837876
AC141438.1	2.679605185	0.034876692
Colgalt2	1.139169423	0.034979815
Diaph3	-1.058905363	0.035049515
AC130671.1	-1.471748512	0.035095336
Tubb4b-ps2	-1.229253823	0.035095698
Slc22a28	-1.481377983	0.035102091
Ptk7	1.200607014	0.035233188
Gm13332	-1.262291314	0.035453005
Gm5627	2.439202014	0.035453998
Mir133a-1hg	2.798705511	0.035484771
Dtx1	1.020279186	0.035766702
Tmem196	1.946220842	0.035802548
Gm8979	-1.312151636	0.035818071
Noct	1.104849745	0.035889137
Rnf212	2.552785572	0.035912365
4930479H17Rik	-1.558600309	0.036022079
Aldh3b2	1.21134497	0.036118257
Gm11382	2.287630521	0.036187429
Gm20427	1.425589513	0.036288182
4930565D16Rik	-1.392825917	0.036296272
D730001G18Rik	1.720926655	0.03630074
9830132P13Rik	-1.8060941	0.036322104
Ly6a	-1.377231035	0.036488023
Gm42864	1.945824772	0.03658311
4933427E11Rik	-1.325077225	0.036584929
Gngt1	1.235730596	0.03664545
Gm14094	-2.07181681	0.036716199
Pbk	-1.341081908	0.036902003
Ighj4	1.224803543	0.036960416
Gm16168	-1.301833975	0.037147355
Slc9a4	-1.456033059	0.037284551
Gm43136	1.019008053	0.037602298
AC159821.1	1.600092223	0.037612489
Cntn3	1.491621147	0.037813521
4932415D10Rik	1.932208299	0.038009569
Clic3	-1.278863144	0.038012179
Rpl29-ps1	1.88371297	0.038017444
Gm33626	1.768138673	0.038091071
Rpsa-ps12	1.250044611	0.038226058
Gm5091	2.080549558	0.038238819
Col26a1	1.957140442	0.038284275
Mrgprb2	-1.291446903	0.038346994
Hcrtr1	-1.434704775	0.038468561
Cyp51	1.067378558	0.038477501
Gm15349	1.593351272	0.038568275
Igkv14-100	1.874912484	0.03866253
Umodl1	-1.273092734	0.038709756
Tal2	1.243980076	0.038740618
Cyp3a57	1.599751781	0.038744843
Gm2976	1.642899526	0.038826594
Gm6407	-1.428390601	0.038843142
Gm156	2.354234643	0.038972798
Gm30624	2.225816625	0.039129287
Slc6a1	-1.532660088	0.039136377
Klhl34	2.522929413	0.039141985
Cib3	-1.743792734	0.03917394
Btg3	1.073080689	0.039201091
Erich6	1.480341345	0.039412018
Gm36535	-1.384462448	0.039502269
Krt20	3.136331506	0.039505377
Gm15930	-1.363062716	0.039633915
Gm16133	1.710816895	0.039668435
B4galnt4	1.029921727	0.03968422
Gm45368	1.819597811	0.039722444
Olfm4	-1.092693002	0.03979743
Gm13412	1.932011885	0.039935119
Gm43089	1.824418747	0.039943682
Gm25076	1.767521678	0.039949441
Gm572	1.610741771	0.040057899
Slc16a14	-1.436529102	0.040118332
Dnmt3c	-1.279953564	0.040150831
Olfr78	1.581835279	0.040551423
Gm26753	1.789716205	0.040697773
H2-Q3	1.905521394	0.040717428
Fbn2	-1.29143602	0.040812404
Mug4-ps	-1.78383089	0.040827914
Vax2	-1.359158837	0.04090887
Gm29141	-1.374259469	0.040908871
Vmn2r18	-1.42179258	0.040908871
Gm13750	-1.414058008	0.040908872
Gm12860	-1.434082717	0.040908872
Gm44742	-1.421248306	0.040908872
Prss57	-1.431305498	0.040908872
Abcc8	-1.417550911	0.040908872
Pax9	-1.446960506	0.040908872
Gm15846	-1.470525187	0.040908872
Gm44020	-1.425500898	0.040908872
Mir674	-1.447417141	0.040908872
Trim40	-1.449616284	0.040908872
Tgif2-ps2	-1.471820518	0.040908872
Cubn	-1.354341263	0.040932724
4930408O17Rik	1.073957139	0.041005765
Gm14261	2.158855157	0.041149509
Gm38307	-1.403276208	0.041157708
Ubd	-1.233360943	0.041241246
Col22a1	1.52769261	0.041305299
Lrrc52	2.360816094	0.041423559
Cyp4a12a	-2.315208597	0.041490045
Tmem233	2.796493716	0.041522831
Obscn	2.979927776	0.041652354
Ly6g6f	-1.408412806	0.041687104
Iqub	1.489893959	0.041736292
Gm13502	1.080935349	0.041745328
Vmn2r1	1.418571024	0.041939915
Gm7614	1.76680592	0.0419699
Gm16758	1.638034382	0.042086664
Gm15886	-1.289519387	0.042090626
Best3	2.617645239	0.042221477
Rhov	-1.428820793	0.0422908
Serpina1e	-1.781031823	0.042338852
Fjx1	-1.177761495	0.042409191
Etfb	1.696364949	0.042593755
Capn11	2.49530358	0.042787115
Cfap69	1.307113156	0.042812804
Gm12227	-1.426857559	0.042813932
Gm6580	1.417146595	0.042838335
AC134860.3	1.681882518	0.042869024
Zfp934	1.360699288	0.042930165
Serpine1	2.610060346	0.042960206
4921528I07Rik	-1.655396261	0.04316633
Sult2a6	2.093559363	0.043279659
Gm29216	1.04936283	0.043563689
4930435C17Rik	1.953459239	0.043606323
Gm8925	-2.198641664	0.043768943
Gm7997	-1.490197959	0.043790385
Fezf1	1.573190684	0.043959044
Gm10309	1.463767419	0.043984128
Nusap1	-1.162949778	0.043994652
Grm8	-1.458480199	0.044138145
H2-M10.1	2.407991963	0.044363209
Gm28686	1.52179291	0.044510753
Gm8613	1.635993229	0.044683853
Lbx1	1.726592813	0.044743858
Gm13814	-1.383817951	0.044865941
Vmn2r107	-1.421715326	0.044953795
C230057M02Rik	2.01739574	0.045044453
Gm5936	1.750674508	0.045098059
Fam83a	-1.528863466	0.045199105
4930579C12Rik	2.476259734	0.045409233
Ighv1-76	1.77218351	0.045416871
Gm5380	1.139598019	0.045485975
Igkv1-110	1.176832218	0.045493201
Ppargc1a	1.157107607	0.045553245
Gm11951	1.646872096	0.045553943
Cenpe	-1.007956269	0.045564634
Gm43615	2.509207811	0.045642017
Mup-ps20	-2.595942168	0.045868285
Gm8545	1.695298308	0.04588434
Gm17619	1.699517155	0.046062946
Syngr1	1.008165186	0.046159166
Mt1	1.175731207	0.046175853
Adam5	-1.248416519	0.046265143
Tmem254c	-1.061797114	0.046315753
Cphx3	1.75639033	0.046448133
Gm3654	1.756521518	0.046465648
Gm17720	1.153154463	0.046497279
Gm15962	-1.458763249	0.046758082
Gm14724	1.82753336	0.046818328
Pnma2	-1.373273171	0.046962563
Gapdhs	1.563125909	0.04701656
Atp6v0d2	-1.022470962	0.047066552
Gm14440	-1.388957559	0.047206591
Gm18113	1.181995389	0.047301384
Defb1	-1.188034079	0.047318282
Gm3571	1.113574348	0.047353275
BC048679	2.628460995	0.047373082
Gm43302	-1.134693462	0.047460548
Gm44364	-1.119637296	0.047636463
2310020H05Rik	1.963640896	0.047789652
Lancl3	1.440863326	0.047795064
Gm10406	-1.388533654	0.04790125
Acan	-1.421836798	0.047901251
9130214F15Rik	-1.393394628	0.047901251
2900060N12Rik	-1.430973355	0.047901252
Ighv1-73	-1.402561308	0.047901252
Ina	-1.474914945	0.047901253
Dppa2	-1.421245159	0.047901253
AC140393.1	-1.433199939	0.047901253
Vmn2r95	-1.448598638	0.047901253
Gm38256	-1.404323743	0.047901253
Umpk-ps	-1.443160536	0.047901253
Gm13166	-1.423163062	0.047901253
Defb43	-1.452974547	0.047901253
Adamts18	-1.444718351	0.047901253
Gm26820	-1.435901442	0.047901254
Gm44056	-1.431786401	0.047901254
Trbj2-5	-1.445096725	0.047901254
Gm44768	-1.45216749	0.047901254
Gm42629	-1.440275979	0.047901254
Gm6639	-1.452011323	0.047901254
Uchl1os	-1.482965842	0.047901254
Pmfbp1	-1.474744453	0.047901254
Gm13770	-1.464251335	0.047901254
Gm6918	-1.476994389	0.047901254
Rsf1os1	-1.468259706	0.047901254
Gm33054	-1.480213201	0.047901254
Nmrk2	2.936648186	0.047994569
Tnn	-1.435046331	0.048067249
Six4	2.079137496	0.048112832
AC160134.1	1.564709016	0.048191031
AC164315.1	1.579309815	0.048191031
Gm11452	1.579155107	0.048191031
Kcnh4	1.577567301	0.048191031
Gm18960	1.58791822	0.048191032
Ighv1-36	1.58931941	0.048191032
Phgr1	1.58764996	0.048191032
1700016K19Rik	1.59337109	0.048191032
Gm39244	1.584043758	0.048191032
Gm32916	1.598193053	0.048191032
Gm26676	1.598392613	0.048191032
E330023G01Rik	1.599810842	0.048191032
Gm14162	1.59820653	0.048191032
Gm9925	1.602141599	0.048191032
Gm5318	1.604957024	0.048191032
AC124400.1	1.600738396	0.048191032
Gm6020	1.597900991	0.048191032
Gm10775	1.606903404	0.048191032
Gm6999	1.608970618	0.048191032
AC151971.5	1.612718976	0.048191032
B230209E15Rik	1.611760396	0.048191032
Chrna10	1.613454026	0.048191032
Chrm4	1.614592285	0.048191032
Gm10702	1.609757526	0.048191032
Ifnk	1.618074813	0.048191032
Oas1e	1.619681522	0.048191032
Gm6068	1.618049969	0.048191032
Gm5388	1.614323876	0.048191032
1700060J05Rik	1.617611781	0.048191032
Rpl35a-ps2	1.621821719	0.048191032
Olfr9	1.623191226	0.048191032
Gm805	1.619871139	0.048191032
Fam219aos	1.625762293	0.048191032
Gm45706	1.625326952	0.048191032
Plscr5	1.621679674	0.048191032
Gm42402	1.62358452	0.048191032
Gm5565	1.621199341	0.048191032
Gm28116	1.622468936	0.048191032
Gm36584	1.625330874	0.048191032
Gm37192	1.628891965	0.048191032
Gm13869	1.626908834	0.048191032
4930502E18Rik	1.63099015	0.048191032
1700009C05Rik	1.617077417	0.048191032
Ms4a10	1.631000688	0.048191032
G6pd2	1.629211101	0.048191032
Gm12101	1.624922061	0.048191032
D630002J18Rik	1.633146252	0.048191032
Gm27040	1.632623029	0.048191032
Gm39459	1.635655682	0.048191032
Tssk2	1.635785066	0.048191032
Cox7b2	1.633641243	0.048191032
Gm15554	1.634774202	0.048191032
Gm11790	1.637946002	0.048191032
Gm17300	1.638125563	0.048191032
Vmn1r6	1.637206947	0.048191032
Gm40414	1.639538878	0.048191032
Cycs-ps2	1.645830557	0.048191033
Gm8643	1.643810828	0.048191033
4930511E03Rik	1.645898261	0.048191033
Ighv1-72	1.647869685	0.048191033
Rorb	1.644309808	0.048191033
Gm40999	1.641717382	0.048191033
Gm45607	1.653100505	0.048191033
Rpl31-ps18	1.65625236	0.048191033
Ttll6	1.657207056	0.048191033
1700026J14Rik	1.658694578	0.048191033
Gm15516	1.661819688	0.048191033
4933440M02Rik	1.65976527	0.048191033
Gm43612	1.67895411	0.048191033
Gm12431	1.594466458	0.048533453
Gm3126	2.64724422	0.048571653
Gm7919	1.596967484	0.048731593
Gabra5	1.631286993	0.048820267
Sema5b	-1.182999193	0.048854693
Gm19935	1.646012198	0.048869177
Nxph3	-1.29560837	0.04890753
Gm21847	1.555771358	0.048981451
Cacng6	2.790055934	0.049166793
Ighe	-1.395874711	0.049180996
Pla2g4e	2.130412507	0.049431455
Zfp982	-1.550603389	0.049500267
Gm28114	2.186795926	0.049690683
1700016L21Rik	1.557663045	0.049844749
Tff2	-1.289029445	0.049873372
