# Supplementary material for: Container-aided integrative QTL and RNA-seq analysis of Collaborative Cross mice supports distinct sex-oriented molecular modes of response in obesity
Source: BMC Genomics. 2020 Nov 3;21:761. doi: 10.1186/s12864-020-07173-x (PMC7640698; doi:10.1186/s12864-020-07173-x)
Supplement: Supplementary file 4 — Additional file 4: Table S4. List of differentially expressed genes from the male non-diabetic normal vs. male non-diabetic obese mice with the logFC and adjusted p-values. [file 12864_2020_7173_MOESM4_ESM.csv]

Supplementary Table 4. List of differentially expressed genes from the male non-diabetic normal vs. male non-diabetic obese mice with the logFC and adjusted p-values
GeneName	logFC	adj.Pvalue
A530016L24Rik	-6.116151873	2.87E-05
Tmem132b	-3.529849556	3.84E-05
Pxt1	6.807522244	0.000131988
AC154222.2	-4.371017025	0.000135101
D430020J02Rik	-2.584291936	0.00017987
AC139218.1	3.885330515	0.000211949
Gng5-ps	5.667048586	0.000247624
Akr1c18	-6.30739168	0.000328566
Ttll10	-1.838842553	0.000331114
Rab27a	-1.435837732	0.000335829
Rpl28-ps3	4.062634194	0.000345379
Syt10	-4.061636424	0.000365731
Ubash3a	6.485473691	0.000366863
Gm29394	-2.653863305	0.000391744
Gm7086	4.312753956	0.000435832
Nckap5	-1.247436337	0.000467134
Il17re	-1.484997887	0.000492806
Ccnd3-ps	3.155853672	0.000500058
Gm26876	3.500568591	0.000521893
Far2	-2.72333901	0.00054165
Tspyl4	1.149073413	0.000551886
Slc45a1	3.595200986	0.000578443
Gm12155	-7.327243463	0.00064214
Gm5940	7.055481738	0.000646984
Xirp2	8.195769034	0.000647446
Gm5244	4.290182363	0.000876436
Gm11353	4.035542309	0.000905349
Wfdc16	-2.934082389	0.000907741
Gm5627	-7.854642311	0.000938241
Gm13727	6.778866271	0.000970249
Ubd	-2.500997914	0.000970584
Mir6358	-3.993886096	0.001021228
Gm5398	4.255759982	0.001043995
Gm10045	6.225317188	0.001059256
Eps8l1	-2.946329824	0.001066566
Gm12976	-3.486606811	0.001071193
Kank4	2.44244628	0.001112865
Lrrc30	5.751014654	0.001127703
Ckm	9.323303255	0.001132235
Acta1	9.977607253	0.001186223
Syne4	1.850833846	0.001204124
A130006I12Rik	2.798259104	0.001209024
Gm10073	1.18222164	0.001257119
Rpl19-ps12	4.710312202	0.001271564
CT025555.1	3.875039415	0.001355926
Ckmt2	8.732134204	0.001367839
Myh1	9.483692323	0.001376698
Rufy4	-2.379276798	0.001377343
Gsdma3	8.472717127	0.001389022
Myl1	7.713651898	0.001393368
Gm8815	5.717113625	0.001439591
Cwc22	3.646990921	0.001439661
Gm39090	-3.111594944	0.001469459
Tnnt3	7.245994023	0.001481904
F830045P16Rik	3.107549416	0.001484745
Obscn	5.691327978	0.001494133
Cox6a2	5.939807175	0.00150413
Mybpc2	6.961979579	0.001508221
Gm29125	4.398988448	0.00151662
Gm37359	3.844656436	0.001524528
Myot	7.507848876	0.001525321
Mb	8.924715892	0.001532289
Trbv15	-3.538217628	0.001533584
Tnni2	7.008686268	0.001570251
Myh2	8.909484111	0.001609147
Gm44186	-4.517113575	0.001635073
AY512931	-3.24610432	0.001637726
AC137117.3	-3.708176918	0.001652799
AC153548.1	5.043004541	0.00166427
Mmp27	5.059225002	0.001674232
Tnnc2	8.334939808	0.001675667
Gm30238	1.971692864	0.001690973
Gm15353	-2.627791458	0.001738291
Trim63	6.586846596	0.001797893
Bglap3	6.10022175	0.0018213
Rpl3-ps2	2.732267198	0.001880508
Acpp	3.80530943	0.001901019
Gm14648	4.228684988	0.001913799
9130213A22Rik	2.36661065	0.001940173
Gm9719	2.689201677	0.001944017
Gm29483	-5.324178539	0.001946937
Gm13245	-2.889057342	0.00196897
Rpl19-ps10	3.935915049	0.001969563
1700111E14Rik	3.248686316	0.00197792
Gdpd4	-2.867939019	0.002019961
Gm17782	3.494296904	0.002020186
Smtnl1	5.302720171	0.002049597
Gm29793	3.193948998	0.002069617
Mylf-ps	6.516449781	0.0021005
Ttn	6.829678352	0.002144451
Gm3724	1.211883356	0.002152102
Myoz1	6.124532417	0.002172612
Hrc	6.258572624	0.002184683
Rnu12	2.813415628	0.002207224
Klra14-ps	-3.28388599	0.002209452
Gm45321	2.627275398	0.002226458
Slc1a1	-2.687194375	0.002238439
Eef1a2	6.565335531	0.002241963
Fabp3	6.57658212	0.002258122
Myl2	6.697208602	0.002288813
Klhl30	3.426211497	0.002305797
Gm8810	4.900609339	0.002310316
Dhrs7c	4.883498049	0.002331478
Jsrp1	5.275641881	0.002351246
3425401B19Rik	5.942056984	0.002385244
Cmya5	6.00626629	0.002420329
Gm1840	2.213240478	0.002454848
3110009F21Rik	-3.571170387	0.00247543
5430427M07Rik	3.089125869	0.002481683
Klhl31	5.349618653	0.002483892
Myoz2	5.692496408	0.00255827
Gm38804	-2.710172457	0.002570898
Gm37120	-3.224592878	0.002581351
Cyp2b19	3.190152251	0.002650765
Tcap	6.802067492	0.002653544
Gm12758	2.669061665	0.002669353
Reg3b	-5.462967932	0.002681995
Smok3c	3.560536405	0.002686715
Gm39043	2.672848022	0.002706956
Grin2a	3.892464046	0.002726001
Dab1	-1.490927555	0.002736811
Elfn2	4.664517693	0.002738157
Gm11077	-2.335300401	0.002740411
Mapkapk3	1.446540804	0.002787424
Ryr1	5.423666516	0.002810494
Mylk2	6.168405079	0.002823734
Gm35665	-3.082066815	0.002844019
Pgam2	6.373160418	0.002846916
Erich3	2.795679887	0.00286629
Gm9132	2.165158674	0.00287972
Rps12-ps10	3.873523591	0.002940097
Gipc2	-2.379083097	0.003006287
Myadml2	4.128113217	0.003041246
Tmem182	5.967051579	0.003044619
Gm14569	4.538885946	0.003047327
1700113H08Rik	2.330708735	0.003067936
Mylpf	3.329888594	0.003069646
Cd3e	-2.074799155	0.003072981
Myh4	6.948459349	0.003073507
Calml4	-1.150062034	0.003105318
Art5	4.055949409	0.003175399
Pacrg	-1.543066432	0.003179076
Hkdc1	-1.905105093	0.003199102
4933423P22Rik	-2.364394407	0.003217252
Gm17831	2.953631541	0.003220596
Gm36908	-1.408863766	0.003240237
Gm14094	-3.840449914	0.003244306
Gm5879	1.650785692	0.0032973
Pak6	-1.277484084	0.003327982
1700122O11Rik	3.026810364	0.003377519
Scn4a	3.950433788	0.003418214
Gm42705	-3.022933288	0.003425952
Cfap52	-2.534469605	0.003440181
Col19a1	-3.853410536	0.003477666
Mlnr-ps	3.566398178	0.003548956
Actn2	5.663653107	0.003570651
Mylk4	5.783770399	0.003596865
AC154270.1	3.267182682	0.003605849
Trdn	4.238797647	0.003631711
Lenep	2.912914729	0.003705673
Slc22a21	1.115282978	0.003719945
Mybpc1	6.231074443	0.003726052
Gm15511	-2.431386922	0.003739478
Gm7867	-2.474668279	0.003739478
Gm29642	2.475925561	0.003767007
Ighv8-8	2.971286759	0.003768821
AC125405.1	3.415978237	0.003793109
Ppp1r1a	4.132512713	0.003803184
Adgrv1	-1.483483953	0.003810689
Ccl19-ps3	-2.5002463	0.003814748
Gm6581	2.623541484	0.003848236
Usp13	3.548070176	0.003848885
Bnc2	-1.637136125	0.003938479
Hist1h1t	2.489657257	0.004014994
4921504E06Rik	2.461510532	0.004120369
Slc30a2	3.725009836	0.00413098
Ptprv	-1.361475071	0.004156954
Gm20604	2.63594687	0.004160531
Gm34552	-2.187969779	0.00416259
Usp9y	3.479697027	0.004194288
Pla2g4e	3.187815688	0.004258907
Myh7	5.40366492	0.00429508
Mettl21e	3.945475724	0.004346478
Casq1	4.197604692	0.004348766
Gm12367	-1.486631776	0.004391559
6720489N17Rik	-2.683627195	0.004406731
Tinag	-2.180534191	0.004408654
Gstp3	-2.296759949	0.004412456
Gm45522	2.816129639	0.004445061
Capn6	-1.356931565	0.004481079
Kdm2b	-1.154376734	0.004538998
Txlnb	4.061057411	0.0046386
Gm7334	2.017698677	0.00474547
Tbx10	-2.540665109	0.004760688
Gm24463	4.852503429	0.004778543
Dmrtb1	3.026202568	0.004792909
Gm11826	-3.284502952	0.004806565
4930447C04Rik	-2.523385299	0.004839689
Tecrl	2.4609856	0.0048656
Spaca1	2.242142874	0.004875064
Rhox13	3.934231218	0.004894947
Zfp934	-2.188924758	0.004908228
Gm14053	2.462498309	0.004947008
Sypl2	4.061632449	0.004954893
4930555G07Rik	2.706414485	0.004964674
Klhl38	3.487428683	0.004997844
Rps12-ps19	3.149686008	0.00502604
Kcna7	3.594900568	0.005042546
Adgrg7	-4.066131976	0.005056169
Asb15	4.090969525	0.005086472
Caly	2.667460385	0.005097088
Actn3	4.719949431	0.005100567
Slc17a6	-7.638698799	0.005164056
Gm32816	2.309233663	0.00516634
Arhgef38	-2.212616638	0.005223469
Igdcc4	-3.205174097	0.005233405
BC035947	-2.03496733	0.005233926
Cox8b	4.40194025	0.005236577
Gm44787	1.525378199	0.005252763
Gm10309	4.184320122	0.005253268
Capn11	-2.451736723	0.005255067
Gm15829	3.370994701	0.005256302
Klrc2	-2.099569535	0.005300274
Atp1a2	2.892430062	0.005376051
Gm6594	2.164531771	0.005414226
Cebpe	4.113338875	0.005429198
4930579C12Rik	3.604552424	0.005481238
Cdca7l	1.42556334	0.005496651
Tgm7	2.497809328	0.005546938
Gm15179	3.24754375	0.005610868
Gm26526	-2.330078892	0.00564066
Adh7	1.467929433	0.005687354
Sarm1	1.179083976	0.005722057
Slc9a3	-4.053026506	0.005737688
D6Ertd474e	2.506656528	0.005741224
Gm28727	1.151682647	0.005758425
1700111N16Rik	2.927502044	0.005767538
Med18	-1.009964063	0.005815563
Lyrm7	1.647857004	0.005841062
Gm11945	3.940040334	0.005913425
Gm16427	3.147113599	0.005924278
Gm8365	1.646179028	0.005981174
Tff3	3.760286709	0.006019894
Perm1	3.318734976	0.006027912
1700061I17Rik	1.599260897	0.006094151
Gabra5	-2.623684665	0.006096086
Chrna2	2.127265856	0.006149493
Sbk2	2.595967649	0.006152377
P2rx7	1.181658062	0.006184212
Ephb2	-3.000914124	0.006212133
AC154692.1	3.312572147	0.006213088
Lctl	-2.63151438	0.006227183
Alpk2	3.336551706	0.00622832
Best4-ps	-2.15870466	0.006241301
Uchl1	-2.208079228	0.006241301
Tsnaxip1	-2.194656721	0.006241301
Gm38590	-3.288238026	0.006266268
Vmn2r51	4.563838289	0.00636162
Rbm44	3.371282179	0.00638113
Anxa10	-2.493924175	0.006399905
Psapl1	-2.926220313	0.006454624
Gm31510	-3.114753395	0.006510082
AC164556.1	3.276009576	0.006538774
Gm20186	-1.186599044	0.006569247
Nrap	3.170620594	0.006573405
Slc26a3	-3.613187953	0.006624674
Gm10067	-2.709861872	0.006625911
Gm2237	-2.599789591	0.006658005
Gm38098	2.93708435	0.006680213
Rpl19-ps9	3.021868268	0.006684802
Gm45579	-2.768058912	0.006724162
Kcnd2	-2.505090492	0.006735575
Mettl7a3	3.610548733	0.006765657
Tnxa	2.250737802	0.006799849
1810008B01Rik	-2.415384125	0.006854983
Hephl1	2.607283471	0.006857222
Nutf2-ps2	3.185979425	0.006867536
Lgi4	1.168758156	0.006873702
Gm43786	-1.862351399	0.006900997
Gm12536	1.363833152	0.006908652
Platr14	1.808152624	0.006973394
Gm11716	2.827233351	0.006977689
Rsph4a	2.289173861	0.007010429
Vstm2a	2.620358415	0.007013982
Syt12	2.365754299	0.0070257
5330417C22Rik	-1.283998119	0.007050943
Gm4631	-3.24186483	0.007062185
Gm7645	1.818485632	0.007078647
Gm12290	2.420671601	0.007097481
Gm7045	2.139483064	0.007112386
Gm38320	2.483105767	0.007314331
Gm12149	2.804835595	0.007328832
Gm16152	-2.205551044	0.007333357
Elovl7	-1.504944869	0.00733354
Gm19619	-1.18035196	0.007333958
Slc10a2	-1.126267637	0.007334921
Gm609	-1.46144334	0.007373312
Gm7340	6.316046434	0.00743794
Gm39214	-2.406815984	0.007497204
Gm44216	3.034137992	0.007502391
Gm12435	1.364212417	0.007521104
Capn13	-3.25025049	0.007521493
Fcgr3	-1.441897905	0.00752671
Gm30517	2.648559745	0.007530125
AC122379.1	2.23253165	0.007694708
Gm14502	2.666676462	0.007741335
Tbx15	3.712004788	0.007761035
AC122860.1	2.609461317	0.007768977
Rpl3l	3.377329887	0.007812296
Fam19a1	-2.962422488	0.00783193
Cacna1s	4.153370323	0.007842632
Gm21839	3.426065852	0.007893261
2310047D07Rik	1.976738575	0.007919952
AC137842.2	2.246103705	0.007938834
Rgs1	-1.21678373	0.007948391
Gm4751	2.700727503	0.007963098
AC166052.1	2.617573159	0.007971481
Susd2	-1.097138757	0.00798439
Gm13104	-2.329073181	0.008035037
Npsr1	-2.204068892	0.008127563
Gm17184	-2.204391404	0.008127563
Stra8	-2.241435817	0.008127563
Cyp11b2	-2.249917516	0.008127563
Vmn2r75	-2.257109868	0.008127563
Gm9934	-2.276734101	0.008127563
Gm5464	-2.303321537	0.008127563
Gm26527	-2.347400042	0.008127563
1500009C09Rik	3.202455203	0.008144767
Ppp1r3a	3.306831277	0.008166775
Gm13874	-2.251468432	0.008202442
Gm10132	1.790463559	0.008212337
Ckmt1	-2.529799481	0.008369811
Cytip	-1.193302337	0.008398924
Tnni1	4.217513732	0.008488865
Fras1	-1.558728784	0.008501216
A1bg	4.61239143	0.008571869
Smpx	4.384249095	0.008601988
Fabp3-ps1	3.006457496	0.008644245
Slc6a2	3.735976729	0.008707203
Gm42850	2.079150153	0.00875352
2010109I03Rik	2.041082094	0.008786488
Txndc2	2.694119051	0.008791829
Gm12694	2.231455415	0.008822913
Igkv12-98	2.28348501	0.008822913
Gm19843	2.235402328	0.008847883
1110019B22Rik	3.444412902	0.008856844
CT009550.1	2.220514631	0.008881467
Gm20275	2.936825073	0.008883746
Mogat1	-1.891131315	0.008934347
Sst	3.21754671	0.008945621
D330037F02Rik	2.299131652	0.009000879
Mlip	3.649190613	0.009004089
Irx2	-2.292753547	0.009011905
Mup-ps20	3.627713769	0.00904216
1700028P15Rik	-6.819828082	0.00905292
Gm14442	-2.550228048	0.009064457
Gm15264	2.066659608	0.009090037
Myl3	3.541320962	0.00912539
Gm12925	1.496230334	0.009138038
1110002E22Rik	3.415709987	0.009138903
Gm11228	2.248491426	0.009165226
Rit2	2.517412542	0.009174956
Hhatl	3.471139379	0.009176233
4930444P10Rik	-2.713463689	0.009202775
Ighj2	2.159968803	0.009261743
Sgca	3.621502405	0.009336354
Chil5	-2.305291827	0.009374652
Gm15473	2.256191626	0.009384101
Rnf182	-2.303155899	0.009392726
Cnnm1	-1.248373258	0.009410072
Bex1	2.176558949	0.009411493
Gm13726	2.258942652	0.009456632
Ampd1	3.553862754	0.009479099
Cav3	2.673021473	0.009504115
S100b	-2.463451636	0.009548532
Gm34047	2.819744709	0.009581995
Gabrr1	3.932797683	0.009601984
Maats1os	-2.310492416	0.009633361
Rps12-ps5	2.721238304	0.009678444
Ano5	2.45923534	0.009734965
Trbv13-1	-2.189668685	0.009742478
Il13ra2	2.001417522	0.009765552
Cbr3	-1.672706126	0.009767301
Gm12764	1.167638094	0.009785162
Gm43247	2.834012638	0.009851968
Ppp1r27	2.989967484	0.0098545
Trbj1-4	-2.334215428	0.009899968
AC025913.2	-3.041161414	0.00993563
Fzd9	2.224662461	0.009980181
Gm15442	2.118971866	0.010000355
AI606473	2.292317059	0.010034841
Gm11681	-2.3406131	0.010081296
A330044P14Rik	2.279789859	0.010086498
Gm4869	2.034019187	0.010091052
Cxcl14	2.734540262	0.010205738
Gm28548	2.507594904	0.010277045
Tpbg	1.835152451	0.010326838
4930556G22Rik	2.756350636	0.010335606
Gm15787	1.132125425	0.010391983
Gm28373	-2.208408533	0.010395135
Gm12040	-2.350874204	0.010410553
Gm13479	-2.179932796	0.010424322
Yipf7	3.454133433	0.010432627
Mstn	5.067427001	0.010459713
AC113031.7	-2.534204758	0.010537119
Ucp3	3.778961008	0.010571614
Cryaa	-2.539228492	0.010571826
Rnf212	3.714707763	0.010577253
Gm7125	2.2874522	0.010578933
Gpr137b-ps	-1.411850534	0.010615137
Fbxo43	-2.361316019	0.010639036
A330048O09Rik	-2.92668212	0.010646565
Uckl1os	2.798762914	0.01068637
Osm	1.848438905	0.010692333
Gm5800	-2.560226201	0.010714801
5730420D15Rik	2.504078334	0.010757495
Gm2511	2.612353664	0.010769965
Gm9218	3.76860313	0.010780236
Scarf1	1.069032635	0.010788407
AC123533.2	3.388401609	0.010815595
Gm29536	1.890568528	0.010828034
Gm5269	-2.137382333	0.010840074
Vmn2r66	4.090306835	0.010894693
Gm5540	1.513083901	0.01099306
Gm20679	3.356754007	0.011099181
Smim22	1.868560412	0.01114891
Epop	1.055677447	0.011156524
Ptpru	-1.14799221	0.011185634
Cst6	2.73416417	0.011313005
Atp2a1	4.835650627	0.01136437
Gm15551	-2.340704236	0.011381453
Gm37915	-2.146004845	0.011400845
D430041D05Rik	2.734821712	0.011406265
Olfr727	-3.980610288	0.011452222
Gm10790	1.926931457	0.011474738
Gm11884	2.626515503	0.011494514
Gm44837	1.671772087	0.011525643
Ighv14-2	2.283994578	0.01153974
Meikin	1.875573358	0.011562554
Pla2g4d	-2.932990712	0.011615898
Rpl19-ps4	1.267703708	0.011624869
Scgb2b24	2.459820629	0.011650626
Gprc5b	-1.561662187	0.01170112
Gm379	1.023835396	0.011703416
Myh6	6.205873239	0.011743749
Gm33201	2.42285858	0.011757837
Fam183b	2.42285858	0.011757837
Gm5292	-2.849358263	0.011765387
9030612E09Rik	-2.204530795	0.011800744
Lypd3	-2.163361149	0.011800904
Asb11	3.058822012	0.01188826
P2rx5	1.705748582	0.01191513
Gm12746	2.675020198	0.011917452
Esm1	-1.286995231	0.012012152
Gm36355	-1.446645504	0.012057784
Gm29124	-2.032186118	0.012067452
Ighv3-4	-2.09324166	0.012067453
Gm9959	-2.155463672	0.012067453
Gm27153	2.491958536	0.012085204
Cct8l1	2.666097957	0.012085796
Shox2	2.929994364	0.012093654
Gm2996	1.819487388	0.012166877
Arhgef28	-1.111512227	0.012202863
P2rx2	-2.328795417	0.012235597
2810030D12Rik	1.324882902	0.01228058
Celf3	-2.179297073	0.012286086
Gm26882	2.086543277	0.012303172
Gm32017	2.865754895	0.012317198
Frmd7	2.386677713	0.012352374
Zhx1	-2.216769124	0.012353126
Gm3054	-3.347964455	0.012523845
Gm34078	2.18243375	0.012530594
E230001N04Rik	1.753997794	0.012530675
Phkg1	2.13332912	0.012543468
Phex	-2.236298885	0.012558272
AC126939.2	2.398744776	0.012616506
4930570G19Rik	2.3275312	0.012648341
Gm39228	2.464172027	0.012685908
Gm5575	2.462560797	0.012688957
Gm8420	-2.894833712	0.01272807
Chaer1	2.25162923	0.012879328
Gm7897	-2.196653547	0.012900015
Gm20756	-2.198336718	0.012973884
Gm12729	2.473322933	0.013003523
Kcnj11	3.052007717	0.013026438
Gm34425	-2.537684635	0.013030287
Pnldc1	-1.00232134	0.013056495
Gm15218	1.885977232	0.013070772
Gm20775	-2.480892842	0.013085949
Pax7	2.211370208	0.013104819
Gm37833	2.925184905	0.013145113
Plpp4	2.737554103	0.013151332
Gm15319	1.527497405	0.013152199
Asb12	4.219773193	0.013216328
A530058N18Rik	2.642584978	0.013245292
Gm7183	2.762409544	0.013252133
Gm7765	-1.582683885	0.013277109
Sln	5.661854758	0.013278642
Gdnf	2.659354316	0.01331805
Retn	-2.023496547	0.013356329
Duox1	-3.319990739	0.013357503
Fat3	2.669784439	0.013403498
Tmem233	4.326985634	0.013415057
Platr17	2.621006779	0.013470324
Gm40893	2.171986396	0.013475279
Aqp7	-2.347283217	0.013483731
Ighv5-6	1.71273769	0.013534577
Gm37022	-2.093358878	0.013537727
Gm7781	1.956823114	0.013543487
2310002D06Rik	2.195950058	0.013552038
Gm10550	1.964687451	0.01355357
Gm8031	1.95196004	0.013553571
Gm44064	1.998459131	0.013553571
Rps12l1	2.002293557	0.013553571
Gm8731	2.075864017	0.013553571
Gm26614	2.1046234	0.013553571
Lrrc2	2.682874014	0.013621403
Gm43512	3.301264886	0.013643963
Gm20442	2.440207046	0.013657161
E130208F15Rik	-1.030251364	0.013662925
Six1	4.609921178	0.013675912
Gm5106	2.089353805	0.013756045
Gpx5	-2.716489665	0.013807486
Unc79	1.56567055	0.013808369
5730419F03Rik	-2.261536751	0.01384292
Skint6	2.984737362	0.01388379
Mfsd4b2	2.486799815	0.01391383
Ryr2	-2.751229108	0.013957442
Gm2832	-2.275368313	0.014002231
Hsp25-ps1	2.017739523	0.014025206
AC160411.1	-1.947744744	0.014113791
Crtac1	2.083578734	0.014117559
Mup-ps11	-1.687679511	0.01415568
Cxcl3	2.563573643	0.014161714
A630012P03Rik	2.525905734	0.014206245
Igkv5-37	-2.296306903	0.014220031
Gm34084	2.53027786	0.014238534
Tldc2	-2.138746119	0.014331766
Pla2g4f	-2.13068654	0.014347189
Gm18562	3.754439991	0.014355277
A930040O22Rik	2.11979641	0.014464287
Grik3	2.32324842	0.014476504
AC123735.1	3.275941677	0.014510712
Gm11100	-2.0327483	0.014516479
Ighv3-8	-1.835698458	0.014523555
Cep85	-1.036126349	0.014538248
Hspd1-ps4	2.381671807	0.014611009
Gm43091	3.082038825	0.014612797
Fcnb	2.753628526	0.014663061
Pde1a	-1.152996149	0.014696959
1600014C23Rik	2.270270294	0.014708918
Sdcbp2	-1.994656523	0.014719162
Gm14321	1.317840274	0.014771615
Cdx2	2.494212332	0.014820371
Chil6	-2.719768108	0.014820595
AC099645.1	-1.856494372	0.014825951
C630028M04Rik	-2.332942416	0.014869195
Atp10b	-2.553236282	0.014879209
Gm34719	2.235983606	0.014965973
Mrvi1	-1.30713147	0.014970731
Gm15384	-2.335508817	0.014992832
Vmn2r26	-2.263376627	0.015022062
Lonrf2	-2.288695802	0.015087447
Eps8l3	-4.717568113	0.015093733
Saa-ps	-2.796954575	0.015171548
Cacng6	5.328106808	0.015180019
Gm830	-1.920410372	0.015182964
Gm8602	2.360308648	0.015193968
BC016579	-1.731802219	0.015201376
Olfr1322	2.290247908	0.015234401
AU015228	2.259821957	0.015399379
Slc37a1	1.507057498	0.015412638
Musk	2.91338413	0.015425588
Glrp1	2.923419572	0.015483527
Gm18228	3.098627003	0.015493406
Tmco2	2.887459886	0.015498491
Hist1h4n	-2.19734469	0.015511604
Cdh19	2.165421863	0.015642193
Gm18119	-2.340780916	0.01564466
Timp4	3.466828021	0.015760627
Dnah12	-1.085435534	0.015767963
Gm15574	2.272178504	0.015782668
Olfr376	-2.32744478	0.015875558
Mmp20	4.660360055	0.015894292
Gm31108	2.159808493	0.015900765
Gm45783	-1.893188818	0.015907238
Slc38a11	2.883376767	0.015914238
Ica1l	2.541373829	0.015940853
Fam83c	-2.833736316	0.0159711
Gm19345	1.803869442	0.016029975
Gm15510	-2.24009215	0.016055209
Gm27029	1.846621306	0.016078779
Gm28588	-2.524542502	0.016128393
Atp6ap1l	-2.376191467	0.016317982
Thap8	-1.545266395	0.016347092
Gm9754	-2.015307923	0.016348761
Clec18a	2.858331869	0.016356595
Dscc1	-1.556287339	0.016372967
Arhgap22	-1.007527098	0.016473217
Gm9386	3.54046469	0.01647805
Pvalb	9.08361672	0.016527719
Ldb3	2.684129205	0.016557773
Lmod2	2.169828061	0.016754476
Gm6205	2.636040426	0.016846903
Gm27187	-2.139559886	0.016863688
Hspb7	2.509394221	0.016919957
4921528I07Rik	-2.014667912	0.016975851
Trim54	6.31329628	0.016979372
Tmprss7	-2.114390481	0.016990334
Lrrc26	-3.753970528	0.017004735
AC124562.2	-2.424377133	0.017025188
Hormad2	-1.325827663	0.017032768
Cux2	2.815528038	0.017049416
Krt19	-1.295049833	0.017071269
Espnl	1.77160078	0.017133309
Trpv1	2.108200371	0.017164639
Xlr3b	-1.943061537	0.017176426
4831440D22Rik	4.444171239	0.017248509
Dusp27	4.56421118	0.017261009
4930435C17Rik	-2.427859006	0.01729509
Gm12224	4.709634329	0.017418952
CT573034.1	1.59764974	0.01744531
Chchd2-ps	1.009927338	0.017459428
Morn3	2.001557139	0.017469595
Vgll2	4.26742623	0.017480826
Fkbp6	2.416344344	0.017509119
Mcub	-1.572688346	0.01755912
Gcom1	-2.069629373	0.017574847
Gsdma	4.902747689	0.017622454
Gm4262	2.788196622	0.017641366
Gm34923	2.569157261	0.017657021
Ighv5-12	2.107538459	0.01766493
Klhl40	4.990147776	0.017721955
Mlf1	2.172320446	0.017734516
Hamp2	3.642878531	0.017742065
Gm5551	-1.365004237	0.017742966
4932443L11Rik	-2.866459076	0.017754362
AC154766.1	-2.362508268	0.017775306
Trim58	2.340378908	0.017792087
1700084F23Rik	1.973950418	0.017801163
2900060B14Rik	2.326348458	0.017809706
Gm21122	-2.255661071	0.017815778
Ikzf4	1.17941895	0.017855872
Gm13572	-1.967569163	0.017918311
AC155237.1	-1.9741375	0.017918311
Gm3558	-1.978573185	0.017918311
Gm43021	-1.98453838	0.017918311
Slc16a8	-1.986505076	0.017918311
Slc13a2os	-1.988534024	0.017918311
Idi2	-1.981406782	0.017918311
Gm45488	-1.983161163	0.017918311
Rnf112	-1.987059751	0.017918311
Gm12296	-1.994473795	0.017918311
1700025F22Rik	-1.998409214	0.017918311
Gm45623	-2.014716303	0.017918311
Fam163b	-2.023216883	0.017918311
Gm5364	-2.033198364	0.017918312
Ighv1-20	-2.033695516	0.017918312
Gm29585	-2.031019042	0.017918312
BC051077	-2.036370899	0.017918312
AC138765.1	-2.03449288	0.017918312
AC096628.1	-2.035875198	0.017918312
Slitrk2	-2.044339278	0.017918312
1700026D11Rik	-2.045161802	0.017918312
Gm28085	-2.044951911	0.017918312
4930438A08Rik	-2.042366395	0.017918312
Olfr60	-2.047716523	0.017918312
1700125H20Rik	-2.048330154	0.017918312
Mt3	-2.074645943	0.017918312
Gm14123	-2.06158609	0.017918312
Rbpjl	-2.089440546	0.017918312
Golga7b	-2.093409714	0.017918312
Olfr709-ps1	4.01424505	0.018015999
Gm43089	-2.752449711	0.018044165
Nrg3	1.651585769	0.018057477
Gm44626	-2.070132545	0.018069883
Asb14	5.248389771	0.018143123
Myh8	5.248389771	0.018143123
Gm30624	-2.710776625	0.01824823
L3mbtl4	1.571611355	0.018322638
Gm24389	-2.077525753	0.018365942
Gm7904	1.909499827	0.018404278
4932431P20Rik	2.231564514	0.01844251
Gm40438	-1.042674791	0.018540679
Gm38037	1.842995964	0.018600452
Gm19089	2.898286463	0.018613425
Dusp26	2.597252775	0.018662966
Gm22866	2.046594838	0.018680975
Gm7614	2.053712993	0.01868203
B430212C06Rik	-2.823017928	0.018689604
2310002L09Rik	5.637946683	0.018707443
Gad2	2.887523283	0.018816457
Rsph1	1.317758603	0.018837674
Gm37502	-2.089591453	0.018894277
Gm10801	2.313852819	0.018902222
Fam124b	2.38522611	0.018943549
Tnnt1	1.716760028	0.018982607
Art1	7.549892916	0.019073578
Cdpf1	1.52524663	0.019136524
Gm38577	-1.740504821	0.019158495
Spata21	1.954613462	0.019162107
Gm12606	1.962374539	0.019162108
Gm42628	1.963903194	0.019162108
Gm9005	1.966838989	0.019162108
Gm36694	1.979722458	0.019162108
AC166358.2	1.985314973	0.019162108
Gm5279	1.987145413	0.019162108
Gm13477	1.991329444	0.019162108
AC129537.1	1.992227944	0.019162108
CT009489.1	1.994750048	0.019162108
Gm34780	1.994576467	0.019162108
Gm18752	1.998775873	0.019162108
AY074887	1.997059269	0.019162108
Gm45356	1.997508701	0.019162108
H2-M10.2	2.000956709	0.019162108
Scgn	2.002545151	0.019162108
Rbakdn	1.996567567	0.019162108
Mir6417	2.008491979	0.019162108
D730003K21Rik	2.004988667	0.019162108
Igkv8-18	2.009658181	0.019162108
AC098716.1	2.010946898	0.019162108
Gm36546	2.009411345	0.019162108
Ighv1-23	2.013315852	0.019162108
Ighv1-34	2.013766408	0.019162108
AC155813.1	2.018678055	0.019162108
4930442L01Rik	2.012015356	0.019162108
CT025533.2	2.012902873	0.019162108
6430531B16Rik	2.013353695	0.019162108
Gm1968	2.021147107	0.019162108
Gm26509	2.010478463	0.019162108
1700016H13Rik	2.020261115	0.019162108
Selenok-ps7	2.019180546	0.019162108
Gm6702	2.022102924	0.019162108
Gm43380	2.039620848	0.019162108
Apobec2	7.174691062	0.019169483
Prr33	5.884343084	0.019187389
Gm34248	2.867276902	0.019192626
AC124450.1	2.046654564	0.019223944
Robo1	-1.160269204	0.019247379
Nctc1	6.206805752	0.01924999
Gsdma2	5.972062295	0.019264887
Gulp1	-1.320183177	0.019288207
Nphs2	-2.100021673	0.019341975
Adam3	1.897689503	0.019357986
Gm7695	3.133732399	0.01937732
Nmrk2	3.62083067	0.019386634
Mro	-2.101909069	0.019451806
BC117090	4.867120927	0.019515627
Gm16156	1.011088049	0.019530484
Gm16541	2.057447592	0.019614825
Muc1	-1.291566733	0.01964611
AC102291.2	2.519361464	0.019653036
Kera	3.54393552	0.019679074
Tpi-rs4	3.54767331	0.019696415
Tpsab1	-2.508410758	0.019710291
Cyp3a41a	2.767926044	0.019735006
4930578M01Rik	2.063142377	0.019740881
AC123665.6	-2.025437636	0.019783919
Fam171b	1.98790658	0.019882263
Klk1b22	6.215252216	0.019922715
Muc3	-6.420168186	0.019941411
Fcgbp	-1.594126572	0.019983907
CT572999.2	-3.205219342	0.019995745
1700028M03Rik	2.856838546	0.019995852
Gm9440	4.677719452	0.020015538
Caps2	-2.147410744	0.020029846
2310016D03Rik	3.462749206	0.020041613
Gm7541	2.163490857	0.020088092
Gm3654	-2.119070299	0.02022102
Zcchc12	1.882504269	0.02022457
Zc3h12b	-1.008751143	0.020231785
Gm13199	1.401983382	0.020258994
Gm16168	-2.378245926	0.020287541
1700047I17Rik2	2.323134236	0.020305811
Gm12222	-1.434218006	0.020384269
Gm4732	4.410435337	0.020411957
Slc22a12	-2.27624718	0.02044703
1700016L21Rik	2.119847163	0.020490808
Gm11434	-1.471092428	0.020500914
Lrrc52	3.376475299	0.020506372
Gngt1	-1.553813424	0.020555071
Mup2	-1.838682808	0.020584177
Ftl1-ps2	1.169581557	0.020634894
Gm13562	1.456209564	0.020639836
Inhbb	1.282763877	0.020767961
Gm5796	-1.889576171	0.020785388
Nr6a1os	-1.699021441	0.020814924
Elf5	-1.917915853	0.020836625
Gm27042	2.470530358	0.02087548
AC154849.1	-2.186769799	0.0209173
Gm31849	-2.478150501	0.020932981
Adprhl1	2.300093207	0.021004291
Odf3l2	3.284422003	0.021025686
Chrnd	2.186961962	0.021040435
Gm5091	2.187977389	0.021076814
Gm10634	2.99173034	0.021129471
Myoz3	2.243329742	0.021139488
Klhl41	2.503652758	0.021157934
Begain	-1.764137765	0.021236306
Otx2os1	1.893061648	0.02129722
Gm38171	2.198869468	0.021338046
Pygm	2.117422578	0.021450438
Gm13073	-1.381721105	0.021481587
Gm6850	2.577568447	0.021496098
Gm15743	2.199530082	0.021524333
Myf6	3.185745478	0.021592488
Hspb3	3.185745478	0.021592488
Gm30676	1.934638501	0.021605217
AC153937.3	1.934638501	0.021605217
Gm14851	3.189058476	0.021618931
2310015D24Rik	2.619628814	0.021652168
Panx2	-2.056381704	0.021780261
Wbscr25	2.109671737	0.021782324
Gm25698	2.024873691	0.021845888
Gm7706	1.906782696	0.021869343
Gm37068	-2.114489104	0.022009435
3300002P13Rik	2.21054045	0.02201508
Chn1	-1.134978716	0.022026008
Gm15494	-1.075692349	0.022029148
Mup-ps28	-2.543747621	0.022049683
Ccl22	-1.546762829	0.022056932
Gm45016	1.381830718	0.02206883
Amd-ps4	2.29193303	0.022105932
Mthfr-ps1	2.018554405	0.022129846
Atp1b4	3.079401775	0.022179913
Lgals2	-1.691822281	0.02218855
Gm35507	3.437098877	0.022240075
Ank1	1.742835204	0.022292563
Lcn5	-2.7734903	0.0222975
Gm13998	1.273881627	0.022461239
Gm17032	2.234869185	0.022472095
Gm3286	3.668213776	0.022620161
4930425L21Rik	2.750528337	0.022648037
Rasd1	1.491635224	0.022696708
Olfr1459	-2.259904628	0.022723601
Gm37435	2.964078192	0.022800155
9430073C21Rik	2.964078192	0.022800155
Gm15895	-2.164998617	0.022892622
Gm19253	-1.941532345	0.022895687
Gm8825	1.34764798	0.022914334
E030018B13Rik	2.989725277	0.022939383
CT009527.2	2.253273842	0.023016203
5330413D20Rik	-1.944029896	0.023026864
Clec2e	2.360228319	0.02313399
Rassf10	-1.065808524	0.023162695
Gm26243	1.972493958	0.023234311
Sh2d6	-1.844140833	0.023238924
Myo1a	-2.025332275	0.023283395
Spats1	1.974662442	0.023336672
Olfr531	2.004876263	0.023397475
Tssk4	1.200401598	0.023428569
4930430A15Rik	-2.312157264	0.02345723
Gm13599	2.768541024	0.023474841
Krt25	-2.298865918	0.02349089
Sult2a-ps1	2.549535752	0.023617857
Tnnc1	1.327571709	0.023628143
Gm14538	-2.283891713	0.023640989
Trim43b	2.270909416	0.02368135
Gm28685	1.378120422	0.023688392
Gm5867	1.252158251	0.023704763
Defb47	2.375930073	0.023705397
Defa29	2.840979405	0.023718511
Gm14434	-2.321934675	0.023737283
AC155167.3	-2.327198738	0.023885006
Asb18	2.53575471	0.023892528
Scd3	-2.420450419	0.023897353
Mmp8	1.626922023	0.023978379
Asb10	2.223917124	0.024002497
Gm21859	1.953980052	0.024133214
H2-M10.3	1.955059912	0.024185931
Tktl2	2.719850813	0.024218307
Mup-ps15	-1.886551466	0.02432713
Gm12623	1.957753041	0.024337399
5730585A16Rik	-2.342476026	0.024361356
Gm7849	1.959093356	0.024388482
Gm26584	2.129658181	0.024392283
Trim40	1.963346318	0.024467143
Rbp2	-2.347591595	0.024503491
Ctsg	2.101906686	0.024513313
Nptx1	-1.560161992	0.024535106
AC153566.2	-1.975224478	0.024560359
Vmn2r62	1.928334172	0.024607165
Gm26813	-2.277855229	0.024660905
Cga	2.001713894	0.024708826
Ak1	2.306014079	0.024722251
Gm37571	1.526234184	0.024848823
Gm35013	2.212191875	0.024933451
Onecut3	-3.564356719	0.024949231
4930554G24Rik	2.083795102	0.025011402
Mael	2.568436158	0.025085119
Gm30228	-2.70906304	0.025091293
Klra13-ps	-2.060299295	0.025099162
Gm14706	1.186041607	0.025204379
n-R5s164	2.020052348	0.02522224
Slc25a41	1.981882846	0.025247384
4930546K05Rik	-2.245792661	0.025252914
Tph1	2.018016244	0.025273814
Ptcra	-1.923663945	0.025440857
Stc1	1.51221989	0.025675435
Mcf2l	2.127678484	0.025690127
Nup62cl	1.828911581	0.025698172
Gm15066	1.77228642	0.02572557
Gm16148	1.803112049	0.025725571
Gm6407	1.805556843	0.025725571
Lhx8	1.828541584	0.025725571
Gm18856	1.862037324	0.025725571
Gm42977	1.80500831	0.025725572
Serpina3i	1.088307501	0.025730668
Gm44712	-2.069297858	0.025788787
Fbn2	-1.427250322	0.025885488
Gm15543	2.544553999	0.025914099
Gm45670	2.544553999	0.025914099
St8sia5	2.544553999	0.025914099
Ugt8a	-1.198418895	0.025960344
Gm43608	2.000410429	0.026049423
Gm17089	-1.783234083	0.026101424
Hoxd3os1	-2.07719994	0.026128068
5330416C01Rik	-1.773403346	0.026129206
Sspo	1.069940464	0.026143186
Gm44658	1.347824492	0.026168284
Gm17202	2.478718578	0.026191015
Wfikkn2	2.015374229	0.026199866
CT009733.1	1.902366051	0.02623582
Tex22	-2.029426556	0.026236494
Pnliprp1	-1.418927652	0.026373616
Gm15854	-1.8102001	0.026380562
AC162301.1	1.862330632	0.026460179
Adam29	2.047112498	0.026488755
Gm12267	2.369393076	0.026491854
Gm12043	-1.638678938	0.026523845
Oca2	-1.737120902	0.026592879
Greb1	-2.216995759	0.026593574
Slc24a4	1.939958979	0.026595257
Selenok-ps4	-2.089422311	0.026749928
Gm26911	-2.147145798	0.027060699
Gm12264	-1.644478095	0.027140279
Gm42890	1.352975229	0.027299349
Myhas	2.369907056	0.02750724
Gm21693	-2.068735483	0.0275135
AC090659.2	2.03068031	0.027567971
AC127302.2	2.372215172	0.02757118
Gm43569	1.371887166	0.027573277
H2-T3	2.150758865	0.027580111
4930507D05Rik	1.773227139	0.027604498
Xist	4.361145792	0.027681624
Asb2	1.268929061	0.027739881
Mrgprb4	-2.07418415	0.027752332
Gm24613	2.038762026	0.027786368
6430584L05Rik	-2.075873698	0.027823157
Kcnh6	2.034712925	0.027833993
Gm7684	-1.441229046	0.02784359
Best3	2.452676298	0.027914986
Ereg	-1.104549694	0.027976641
Gm29261	-2.081419502	0.028056399
Npc1l1	-1.647959077	0.028109462
AC121574.1	2.129170491	0.028211819
Gm38160	-1.786890345	0.028245966
Tspan1	-2.086057034	0.028256481
AC093022.4	2.16286398	0.028291089
Gm43700	-1.734721857	0.028311546
Fxyd7	-1.087307992	0.028425916
Gm24263	3.418119272	0.028428973
Olfr111	-2.103607436	0.028486101
Myom3	-2.361742645	0.028517987
Hs6st2	-1.610915964	0.028610787
Igkv8-34	-2.094741486	0.028660092
Olah	-1.907186216	0.028661941
Cdh16	-2.420468501	0.028741363
Slc5a12	2.059198988	0.02876554
Gm17767	-1.083375573	0.028808351
Gm14817	1.697351222	0.02881308
Gm20757	2.08137752	0.028988142
Slc5a9	-2.063101257	0.029151452
Gm42776	2.420594864	0.029174807
Camk2n2	1.12080888	0.029184408
Scel	-1.757216188	0.029222517
Casr	2.196090642	0.029241063
AC164426.2	-1.826386686	0.029290054
Tcfl5	-1.886368126	0.029443846
Gm12397	-1.113610786	0.029497607
Col9a2	-1.735717236	0.029517384
Gm14109	-1.645307022	0.029540845
Brsk2	1.774231023	0.02956932
Gm12756	2.06689691	0.029578563
Gm13039	1.594106053	0.029581544
Chad	2.227994283	0.029830494
Smco1	2.257738637	0.029850744
Gm43978	2.169321128	0.029911848
AC159462.1	2.169321128	0.029911848
D830024N08Rik	2.169321128	0.029911848
Tomm20l	-2.354995216	0.02995409
Gm26883	1.271672521	0.030067891
Gm43655	1.24621901	0.030154168
Klk2-ps	-2.92378596	0.030230648
Ighv3-3	-2.92378596	0.030230648
Kcnc1	2.410718494	0.030243844
Gm38839	2.086955856	0.030274568
Disp2	2.455142075	0.030301686
Nme5	-1.037824081	0.030424185
Cldn10	-1.848213602	0.030464097
Slfn4	2.116859511	0.030474703
Vmn1r3	2.029598721	0.030475586
Il1r1	1.806538423	0.030475997
Slc4a5	-1.178824361	0.030508397
AC130823.1	2.652837683	0.030570527
Vldlr	-1.550035428	0.030574191
Lrrc73	1.333834987	0.03061225
Gm43615	2.462028198	0.030666433
AC154295.1	2.462028198	0.030666433
Gm45607	2.527017702	0.030785851
Igkv3-5	1.695685174	0.03087654
Rps19-ps4	1.052025425	0.030927967
Cdk3-ps	1.50888644	0.031070955
Camp	2.210603842	0.031097148
Gm5406	1.516187805	0.031098006
Gm45307	2.475208424	0.031125413
Sh3bgr	2.164247643	0.031258035
Gm17040	1.609973748	0.031264267
Gm3454	1.862735421	0.031288341
Alms1-ps2	-1.683944595	0.031323494
Gm5828	1.204740483	0.031659675
AC102815.1	2.300634143	0.031682787
Gucy2g	-1.781650834	0.031694809
Klri2	-1.808305461	0.032022915
Gm38166	2.517768864	0.032079547
Nlrp4d	-1.756737433	0.032101354
Cox6b2	1.341227859	0.032264339
Gm42641	1.700556681	0.032342087
Gm9379	1.865056665	0.032439897
Myzap	1.781404568	0.032485996
AC139941.2	-1.302634928	0.032511591
Mroh3	-1.867271751	0.032556963
2010016I18Rik	-1.107408214	0.032758491
1810041H14Rik	-1.742401192	0.032791333
Lao1	-2.080428481	0.032812664
Gm14409	-2.684282815	0.032982386
AC153979.1	-1.898007604	0.033016364
Efcab10	-1.898007604	0.033016364
Gm11007	-1.641862798	0.033446789
Gm8000	-1.178684048	0.033536628
Tmco5b	2.541824522	0.033625514
AC113031.6	2.541824522	0.033625514
Rp31-ps19	2.262988295	0.033655145
Fut2	-1.478091696	0.033689297
Gm32540	1.118787637	0.033817478
Chodl	2.18315475	0.033824069
Pnma5	2.346712545	0.033961935
Gm44773	-1.341783573	0.033969655
Gm42809	-1.690773345	0.034005961
Gm36816	-1.931968855	0.034141813
Ranbp3l	-1.305264802	0.03425356
Gm12882	2.806179342	0.034270106
Gm21451	1.82728422	0.034324453
Pparg	-1.069709317	0.034337377
Pappa2	2.350566917	0.034446694
Gm29397	-1.864631189	0.034474773
Gm26624	1.660595431	0.034511967
Nos1	1.553968336	0.034539469
Gm3235	1.933748459	0.034660072
Gm11496	1.660847869	0.034705267
Gm10222	-2.45745923	0.03471184
Camk2a	2.135422725	0.034816518
Spata9	-1.412629931	0.034998688
Alpk3	2.250412741	0.035009
A730098A19Rik	-2.304666642	0.035030614
Sytl5	-1.784904802	0.035040644
Rtn2	1.868744272	0.035056394
Vmn2r52	2.072419022	0.035237545
Gm37993	2.296497296	0.035244175
Gjc3	1.486451805	0.035277149
Rgs9bp	-1.294091814	0.035300435
Kcnj10	-1.013016244	0.035382067
Vmn2r20	-1.81316157	0.035407218
Sult3a2	3.170389435	0.035421971
CT030652.1	1.719127029	0.035876253
Gm27252	1.487285282	0.035980494
Sult2a7	-1.241037859	0.036005731
A330102I10Rik	-2.042832374	0.036007454
Gm13712	1.438847866	0.036064044
Pfkfb3	1.048055948	0.036066053
Mrap2	3.971284724	0.03616429
Gm44866	-1.643817557	0.036238398
Hspe1-ps1	1.711007757	0.036425367
Gm19791	1.794854036	0.036436757
Gm6329	2.321687972	0.036475529
Cldn14	1.112341805	0.036482741
1700027J07Rik	2.390031403	0.036570255
Clcn1	1.935118916	0.036659567
Zfp184	1.255281135	0.036719364
Grp	2.327573935	0.036817937
Gm12411	1.571441969	0.036884297
Gm20478	1.261925558	0.037133644
Slc5a8	-1.693469256	0.037157833
Xlr3a	-1.570822266	0.037202247
Pax3	1.882777062	0.037227073
Gm38137	1.915740977	0.03723727
Gm14008	1.560672931	0.037256276
Ip6k3	2.400588948	0.037323831
Adam24	1.750390684	0.037377284
Dio1	-1.023603812	0.037591218
B4galnt2	-2.511686689	0.037639343
Mup12	1.883189569	0.037674083
Gm9204	1.132045937	0.037703833
Fam155a	1.722145085	0.03774755
Gm43626	2.009699366	0.037760036
Gpr82	-1.723171415	0.03779813
Espn	-1.048618726	0.037852666
Trim55	2.462436435	0.038097533
Gm2719	-1.947596227	0.038139576
Rybp-ps	1.494630395	0.038407028
Gm37885	-1.230583977	0.038574989
4931440J10Rik	1.315766617	0.038580592
AC154597.1	1.501354884	0.038605597
Slc25a4	1.363459365	0.038639956
Cfap70	-1.00512117	0.038646474
Spa17	1.139132649	0.038735889
Zfp992	-1.132580817	0.03878768
Olfr1029	1.739792512	0.038847802
2310057J18Rik	-2.917455881	0.03886433
Clec2j	1.835989759	0.03898894
2900079G21Rik	2.012706353	0.038994826
Oprm1	2.01176546	0.039274346
Ighv14-3	1.704682063	0.039304084
Osgin1	1.080215675	0.039317584
9330159F19Rik	2.257554845	0.039359622
AC157572.2	1.640416144	0.039502998
9330185C12Rik	1.17006748	0.039541737
Olfr318	-2.109551361	0.039542308
Olfr482	-1.238188657	0.039687052
Mup17	2.257261344	0.039707405
Gm11963	1.282394005	0.039864394
Gm12678	-2.463451663	0.039981273
Cyp2c69	2.471428683	0.040099478
Gm12355	1.397839123	0.040113869
Crybb3	1.478189722	0.040258487
Gm8221	-2.025069273	0.040260766
Il5ra	-1.574127306	0.040331922
Gm32061	-1.592662999	0.040350444
AC134328.1	-1.601980773	0.040350444
Gm14505	-1.61130557	0.040350444
Olfr372	-1.61130557	0.040350444
Gm3173	-1.61130557	0.040350444
A430072P03Rik	-1.643393952	0.040350444
Gm44010	-1.643393952	0.040350444
Gm36426	-1.647600998	0.040350444
Gm13709	-1.65168713	0.040350444
4933428G20Rik	-1.65168713	0.040350444
Esx1	-1.657571986	0.040350444
Csn3	-1.662157148	0.040350444
CT030182.1	-1.658427968	0.040350444
AC122035.1	-1.661081752	0.040350444
4930488L21Rik	-1.666379384	0.040350444
Gm22000	-1.666964667	0.040350445
Gm44478	-1.67048105	0.040350445
Gm6436	-1.67048105	0.040350445
Gm3667	-1.672616902	0.040350445
Gm11146	-1.672616902	0.040350445
Gm12280	-1.681526834	0.040350445
Gm31698	-1.68479092	0.040350445
Gm15323	-1.704017397	0.040350445
Gm12236	-1.700303421	0.040350445
Gm7613	-1.702987009	0.040350445
Ccdc81	-1.705162595	0.040350445
Gm14615	-1.707258182	0.040350445
C130060K24Rik	-1.712430874	0.040350445
Gm29676	-1.708718183	0.040350445
Gm12332	-1.713741377	0.040350445
Pabpc5	-1.714590895	0.040350445
Gm45515	-1.714590895	0.040350445
Vmn2r30	-1.710878437	0.040350445
Gm44185	-1.713571398	0.040350445
AU015836	-1.718171217	0.040350445
Mrgpra9	-1.718871824	0.040350445
Spata4	-1.720866767	0.040350445
Galntl5	-1.718429372	0.040350445
Chga	-1.719895025	0.040350445
Gm16016	-1.721732749	0.040350445
Gm17829	-1.721732749	0.040350445
Gm26793	-1.722596589	0.040350445
Ighv1-47	-1.722596589	0.040350445
Asb9	-1.727900919	0.040350445
Gm21362	-1.731211044	0.040350445
Gm12147	-1.731211044	0.040350445
4930588G17Rik	-1.732074974	0.040350445
Hist1h2ah	-1.7318072	0.040350445
Calml3	-1.732680805	0.040350445
Gm13780	-1.733830251	0.040350446
4930589L23Rik	-1.733830251	0.040350446
CT009748.1	-1.733830251	0.040350446
Gm38991	-1.755410978	0.040350446
AC138765.2	-1.756886402	0.040350446
Gm15444	-1.737153066	0.040350446
Phgr1	-1.759606487	0.040350446
Trbv14	-1.759606487	0.040350446
Mir3065	-1.759606487	0.040350446
Ighv1-84	-1.759606487	0.040350446
Gm13348	-1.760609071	0.040350446
Rnu5g	-1.761193232	0.040350446
2310026L22Rik	-1.761807879	0.040350446
G430049J08Rik	-1.762686367	0.040350446
Gm44257	-1.765411184	0.040350446
Snap91	-1.765411184	0.040350446
Gm37176	-1.76552088	0.040350446
AC142245.1	-1.767000796	0.040350446
Kcnj1	-1.767537698	0.040350446
Gm11823	-1.76758661	0.040350446
Gm31224	-1.76758661	0.040350446
AC154832.1	-1.76758661	0.040350446
Padi1	-1.768138303	0.040350446
Gm29152	-1.770330321	0.040350446
AC117245.4	-1.770330321	0.040350446
Gm16503	-1.77192247	0.040350446
Gm26632	-1.770924323	0.040350446
Gm24836	-1.773943132	0.040350446
1700061N14Rik	-1.773943132	0.040350446
Trbj2-5	-1.774538805	0.040350446
Acp7	-1.779487139	0.040350446
C130079G13Rik	-1.780106371	0.040350446
5330425B07Rik	-1.782571453	0.040350446
AC154515.3	-1.782571453	0.040350446
Lgals7	-1.782243332	0.040350446
Gm15175	-1.783110799	0.040350446
Adam1a	-1.784445851	0.040350446
Epyc	-1.786474639	0.040350446
Gm43645	-1.788680023	0.040350446
Ighv3-1	-1.788680023	0.040350446
AC122840.3	-1.789282755	0.040350446
4930567H12Rik	-1.790880496	0.040350446
AC124778.2	-1.791767089	0.040350446
Gm7709	-1.793648435	0.040350446
AC146601.1	-1.793648435	0.040350446
2010110E17Rik	-1.792655181	0.040350446
AC155634.2	-1.795141666	0.040350446
Fbxw16	-1.796728447	0.040350446
AC153563.1	-1.797025667	0.040350446
Cst8	-1.620636998	0.040433332
Gm45056	-1.620636998	0.040433332
Gm44785	-1.620636998	0.040433332
Cbln1	-1.620636998	0.040433332
Mpped1	-1.566680796	0.040630274
Gm3211	-2.083988112	0.040684817
Lgals12	-2.083988112	0.040684817
Gm15922	1.135829917	0.040712037
Lmod3	1.349972873	0.040801882
Gm14519	-1.909359901	0.04105445
Adra1d	1.917907116	0.041234186
B3galt5	1.312339088	0.041245033
Gm38246	-2.092270324	0.041283352
Prss43	-2.092270324	0.041283352
Gm11635	-2.092270324	0.041283352
Spata31d1d	-2.092270324	0.041283352
Car9	-1.512450498	0.041356631
Nipal2	-1.02028874	0.041455307
Slc28a1	-1.320416937	0.041499423
Gm29596	1.650156169	0.041827611
AW551984	-1.462949636	0.041867015
Slc4a1	2.521793519	0.042025595
Ltc4s	1.031633491	0.042041817
Col6a4	-1.668851006	0.04222758
Gm17182	1.962578365	0.042296934
Gm34302	1.648194705	0.042504656
Gm12688	1.648194705	0.042504656
4930500L23Rik	1.648194705	0.042504656
A930016O22Rik	1.648194705	0.042504656
1700120G07Rik	1.648194705	0.042504656
Gm11501	1.648194705	0.042504656
CT010456.3	1.648194705	0.042504656
Gm14162	1.648678249	0.042504656
Gm14331	1.648678249	0.042504656
2310069B03Rik	1.648678249	0.042504656
Gm24853	1.649161837	0.042504656
Gm14241	1.64964547	0.042504656
Gm11809	1.64964547	0.042504656
Gm18451	1.64964547	0.042504656
Fbxw18	1.64964547	0.042504656
Ighv1-58	1.64964547	0.042504656
AC132833.4	1.659180331	0.042504656
Gdap1	1.667085967	0.042504656
AC163684.1	1.667085967	0.042504656
Ostn	1.667085967	0.042504656
AC122210.1	1.668057018	0.042504656
Gm12003	1.669706283	0.042504656
Gm12505	1.669716314	0.042504656
Hist1h2aa	1.670687981	0.042504656
Gm14143	1.674017328	0.042504656
4930515L19Rik	1.674017328	0.042504656
Gm17815	1.674503663	0.042504656
AY761184	1.674503663	0.042504656
Gm9765	1.67499004	0.042504656
Gm11474	1.67499004	0.042504656
Spaca5	1.679599072	0.042504656
Gal	1.679599072	0.042504656
Gm11197	1.677183744	0.042504656
Vmn2r-ps133	1.677670478	0.042504656
5930412G12Rik	1.682708655	0.042504656
Trav4-1	1.682708655	0.042504656
AC159196.1	1.683196116	0.042504656
Gm14448	1.687545973	0.042504656
Gm18944	1.687545973	0.042504656
Gm28116	1.68368362	0.042504656
Gm26870	1.688033545	0.042504656
Mir1193	1.688033545	0.042504656
Gm13684	1.683988189	0.042504656
A530021J07Rik	1.683988189	0.042504656
Gm12297	1.688705828	0.042504656
Gm15350	1.684475825	0.042504656
Gm13211	1.689030328	0.042504656
Gm5916	1.684963502	0.042504656
1700023F06Rik	1.684963502	0.042504656
AC153364.1	1.690190686	0.042504656
Gm13183	1.693029215	0.042504656
Gm6480	1.69351743	0.042504656
Vmn2r60	1.69351743	0.042504656
Serpinb6e	1.69351743	0.042504656
Gm32460	1.695170553	0.042504656
1700054M17Rik	1.695170553	0.042504656
Gm34225	1.696652277	0.042504656
Gm4832	1.695004374	0.042504656
Gm42141	1.693299485	0.042504656
Gm9120	1.695678267	0.042504656
Gm11888	1.693787923	0.042504656
Gm29094	1.696212693	0.042504656
Fat2	1.699302739	0.042504656
Gm44072	1.699628029	0.042504656
Gm20735	1.698189704	0.042504656
Slfn5os	1.698189704	0.042504656
Lrit3	1.700010889	0.042504657
Gm5152	1.700010889	0.042504657
Olfr457	1.700010889	0.042504657
AC156794.1	1.700499908	0.042504657
Pet2	1.703637803	0.042504657
A830073O21Rik	1.705128393	0.042504657
A230006K03Rik	1.70176859	0.042504657
Gm15818	1.703748958	0.042504657
Olfr1342	1.708103887	0.042504657
Gm8217	1.705200382	0.042504657
AC159474.1	1.705200382	0.042504657
Gm45446	1.705200382	0.042504657
Gm7195	1.704424995	0.042504657
Ighv1-72	1.704914608	0.042504657
Gm23369	1.704547037	0.042504657
Gm37323	1.706885028	0.042504657
Mar 04	1.710637903	0.042504657
Zfp474	1.710637903	0.042504657
Epx	1.711929597	0.042504657
Rs1	1.708769992	0.042504657
Gm29725	1.713617156	0.042504657
Hist1h3f	1.714785112	0.042504657
Gm24501	1.705491455	0.042504657
Gbp6	1.715111725	0.042504657
Gm44140	1.716280172	0.042504657
Bglap	1.711969887	0.042504657
AC112157.1	1.711969887	0.042504657
Gm14441	1.715065546	0.042504657
Gm34106	1.715065546	0.042504657
Glra2	1.716818815	0.042504657
Igkv4-70	1.717449008	0.042504657
Nr5a1	1.717987909	0.042504657
Gm37244	1.71831482	0.042504657
Kcne1l	1.719139509	0.042504657
Fam71f1	1.719139509	0.042504657
Lyzl4os	1.719139509	0.042504657
Gm22656	1.719484404	0.042504657
Gtsf1	1.720636447	0.042504657
Gm28043	1.720636447	0.042504657
AC134577.2	1.720654374	0.042504657
CT571266.1	1.720654374	0.042504657
B020011L13Rik	1.721806768	0.042504657
4930520P13Rik	1.713994732	0.042504657
Zfp286os	1.722346647	0.042504657
Lipo5	1.717555463	0.042504657
Gm32754	1.718046665	0.042504657
Gm31887	1.718046665	0.042504657
Gm11764	1.723845015	0.042504657
Dmrt1	1.723906377	0.042504657
Fam19a4	1.717153655	0.042504657
AC164302.1	1.72507802	0.042504657
Tuba3a	1.725201829	0.042504657
Slc9c1	1.725201829	0.042504657
Hoxd9	1.726373962	0.042504657
4930535L15Rik	1.726373962	0.042504657
Ankfn1	1.726373962	0.042504657
AC123067.1	1.728229463	0.042504657
Asb17	1.727546482	0.042504657
AC159203.1	1.727945525	0.042504657
Far1os	1.721026153	0.042504657
Gm2622	1.721517967	0.042504657
Gm9850	1.729446488	0.042504657
Gm44737	1.729242721	0.042504657
AC116596.1	1.731161937	0.042504657
Gm17872	1.724732502	0.042504657
Gm15208	1.732664322	0.042504657
Olfr523	1.736295753	0.042504657
Gm42889	1.733208493	0.042504657
Gm14070	1.73821884	0.042504657
Gm26693	1.73821884	0.042504657
Csrnp3	1.738282555	0.042504657
Igkv2-107	1.738282555	0.042504657
Gm22317	1.738078777	0.042504657
Tex33	1.738078777	0.042504657
Vmn2r-ps159	1.731151695	0.042504657
Clvs2	1.731151695	0.042504657
Gm14525	1.734939726	0.042504657
Gm29689	1.739459227	0.042504657
Gm44451	1.739380577	0.042504657
Slc35g3	1.737393978	0.042504657
Gm19719	1.740886776	0.042504657
Gm8435	1.738570884	0.042504657
Gm5218	1.742748372	0.042504657
Tnp1	1.743846908	0.042504657
Cnpy1	1.743846908	0.042504657
Aknaos	1.740566917	0.042504657
Gm12962	1.747079361	0.042504657
Gm10531	1.74501298	0.042504657
Gm17057	1.74501298	0.042504657
Cdx1	1.74501298	0.042504657
Gm3116	1.74735355	0.042504657
Nlrp9a	1.749691095	0.042504657
Nlrp4a	1.742208054	0.042504658
Gm16059	1.742702619	0.042504658
Gm7393	1.75065667	0.042504658
Gm26837	1.757554538	0.042504658
4933405L10Rik	1.76647501	0.042504658
Bsph2	1.778977455	0.042504658
Gm15526	2.436563782	0.042543389
Il12a	1.610032826	0.042562307
Gm8807	1.76146372	0.04256296
E130018N17Rik	-1.638449951	0.042626768
Gm42765	2.138351083	0.042798158
Aldh3b3	-1.509534426	0.042880753
Ngp	2.392902618	0.042892363
Tnfsf13b	1.001469167	0.043032756
Des	1.262157541	0.043178759
Gm14319	1.695442556	0.043231226
Dmbt1	-3.904977344	0.043262871
1700016A09Rik	-1.41486868	0.043344886
Gm5851	1.754907747	0.043379277
Gm5699	1.720529054	0.043437551
Gm45080	-1.405064542	0.043471271
Gm43834	1.585812562	0.043755759
Adcy2	1.810580595	0.043835795
Mir703	1.077597223	0.043848418
Obox3	1.877565224	0.043949763
Gm21759	2.40370574	0.044040311
Kcng4	2.074030183	0.044170051
AL645745.1	-1.174034593	0.044201368
Hs3st2	2.178876106	0.044342167
Gm12910	-1.941952833	0.044344129
Zfp970	-1.593250873	0.044492341
A930006I01Rik	-1.644447865	0.044533459
Gm9951	-1.6798085	0.044533459
Rpl21-ps2	-1.680952121	0.044533459
Gm13003	-1.651684078	0.044533459
Gm43154	-1.662904711	0.044533459
Gm26583	-1.646935266	0.044533459
Gm18986	-1.621697128	0.04453346
Tmem145	-1.591329927	0.04453346
CT025642.3	-1.66145771	0.04453346
Gm11734	-1.655483614	0.04453346
Gm43393	-1.746946116	0.04453346
Pglyrp3	-1.679228932	0.04453346
Gm5259	-1.746651847	0.04453346
Gm26677	-1.745702029	0.04453346
Gm9025	-1.640807095	0.04453346
Gm42516	-1.670557482	0.04453346
Gm26766	-1.684044845	0.044533461
Gm15223	-1.746170984	0.044533461
Ttll6	-1.727663827	0.044533461
Gm28802	-1.739753167	0.044533461
Gm26592	-1.748070796	0.044533461
Gm12094	-1.767085845	0.044533461
Gm10440	2.036583007	0.044600507
Gm6322	1.675253007	0.044600866
Psg18	-2.29746495	0.04466638
Gm10638	1.610015052	0.04470429
Gm15964	1.591931451	0.044860542
Gm40910	1.613575912	0.044876509
S100a14	-1.697007131	0.044982397
Gm14405	-1.612386073	0.045025688
Tnfsf15	-1.524455691	0.045030088
Ccdc120	-1.013987142	0.045092799
AC165159.2	1.366371061	0.045197854
Gm17135	-1.672653022	0.045362809
Gad1	1.509566293	0.045441264
Mas1	-1.628454804	0.045535274
Mex3a	-1.054201601	0.045583287
Gm28729	-1.739076362	0.045610859
Gm11449	1.647606601	0.045644562
AC155300.1	1.776435643	0.045646456
AC124426.2	1.55664695	0.04569701
Gpr83	1.969770032	0.04577674
Gm13566	1.797151974	0.045805504
9630002D21Rik	1.764554732	0.045819982
Rasd2	1.509483935	0.045844052
Gm2446	1.720160809	0.045863478
Nipal4	-1.790926802	0.046115633
Olfr1251	1.961703629	0.046157435
Gm8614	1.713096942	0.046247181
Mesp1	-1.494796362	0.046325862
Cbx3-ps8	-1.819227519	0.04636438
Gm15222	1.029936305	0.04657346
Hcar2	1.379287416	0.046628915
H2-Bl	1.840071451	0.04669533
Gm8994	1.879483456	0.04674562
Sytl1	-1.364153003	0.046824664
Adam32	-1.073131443	0.046944021
Gm7381	-1.475672012	0.047052023
4930553P18Rik	-1.491928068	0.047052024
Tnfsf18	-1.455946406	0.047052024
6530437J22Rik	-1.549474371	0.047052024
B9d1os	-1.63160301	0.047052025
Gm45551	1.726170205	0.047144101
AC025913.1	1.726170205	0.047144101
2610509F24Rik	1.726170205	0.047144101
Slc6a18	1.726170205	0.047144101
Acot1	1.011788627	0.04715737
Gm14461	1.897752291	0.047214561
Gm7461	1.481505929	0.047319902
Gm20513	-1.391897604	0.047349003
Mir133a-1hg	1.930366942	0.047405918
Gm45774	1.647015854	0.047407659
Gm26763	-1.523905728	0.047409666
Gm15559	-1.19717676	0.047469184
Gm26695	1.576792137	0.047533983
Cpne5	-1.736448132	0.047544688
Gm20650	-1.712389508	0.047610759
Odf4	-1.737488174	0.047772124
4930512B01Rik	-1.609941598	0.047844324
Popdc3	1.708304275	0.04784942
Zan	-1.303330382	0.047953288
Klrb1	1.861749896	0.047957929
Gm17473	-1.83746359	0.047964004
AC151982.1	1.764795904	0.047966968
Pdzd7	-1.40701341	0.047987966
9430069I07Rik	-1.759132045	0.048180407
Igkv1-133	-1.434629641	0.048241106
Gja10	1.268899937	0.048438143
Hormad1	-1.763565087	0.048465738
Snph	1.446474458	0.048483185
Olfr1444	1.587014615	0.048591833
Gm8860	1.595326226	0.048591834
Gm2098	1.606504703	0.048591834
Htr2b	1.60749254	0.048591834
AC122428.1	1.591704211	0.048591834
H2afy3	1.616627973	0.048591834
Ly6g6f	1.631653474	0.048591834
AC155927.1	1.614169861	0.048591834
Slfnl1	1.628239119	0.048591834
Igkv4-55	1.654990903	0.048591834
Gm12596	1.643843383	0.048591834
Rapgef4os3	1.648507679	0.048591834
AC155922.2	1.661516895	0.048591834
Gm10544	1.66698616	0.048591835
Adamts18	1.675209255	0.048591835
Gm17934	1.669622171	0.048591835
Gm22208	1.695307077	0.048591835
Gm4853	1.619932191	0.048591835
Naa60	1.669817115	0.048591836
Serpinb6c	1.669498667	0.048591836
AC154224.1	1.701047623	0.048591836
Gm17098	1.689133179	0.048591836
Gm19569	1.71350826	0.048591836
Gm13944	1.724749477	0.048591836
Igkv9-123	1.724749477	0.048591836
Gm42858	1.731931652	0.048591836
Rph3a	1.752843561	0.048591836
Gm13832	-1.60107073	0.048645841
Gm16104	-1.589302369	0.048752931
Gm8439	-1.716510528	0.048763891
9330159M07Rik	1.587818648	0.048807069
Gm31897	-1.132982738	0.048918267
Gpa33	-1.771748631	0.048999731
Snap25	-1.771748631	0.048999731
Lypd5	-1.771748631	0.048999731
AL589871.1	-1.771748631	0.048999731
Gm36325	-1.504517591	0.049002087
Gm6967	1.144340084	0.049050891
Gm9578	1.752724075	0.049056135
Igkv5-43	2.520306552	0.049072197
Ltf	2.186045378	0.049105042
Zcchc18	-1.530291967	0.04912236
Gm19589	1.696798227	0.049330673
Gm45736	1.782240636	0.049336451
Slx	1.756650246	0.049349769
Muc16	-1.2062456	0.049384047
Mir148a	-1.68817553	0.0494576
AC113204.1	2.185367083	0.04949491
Gm16077	2.180813625	0.04952618
Gm34015	1.689274134	0.049650378
