# Supplementary material for: Container-aided integrative QTL and RNA-seq analysis of Collaborative Cross mice supports distinct sex-oriented molecular modes of response in obesity
Source: BMC Genomics. 2020 Nov 3;21:761. doi: 10.1186/s12864-020-07173-x (PMC7640698; doi:10.1186/s12864-020-07173-x)
Supplement: Supplementary file 5 — Additional file 5: Table S5. List of differentially expressed genes from the male non-diabetic normal vs. female non-diabetic normal mice with the logFC and adjusted p-values. [file 12864_2020_7173_MOESM5_ESM.csv]

Supplementary Table 5. List of differentially expressed genes from the male non-diabetic normal vs. female non-diabetic normal mice with the logFC and adjusted p-values
GeneName	logFC	adj.Pvalue
Gm29650	6.875645845	1.16E-17
Ddx3y	6.695273796	2.81E-17
Kdm5d	8.235765043	1.79E-14
Uty	7.896486159	2.44E-14
Scp2	2.085771316	8.35E-14
Eif2s3y	8.088741375	1.45E-13
Mup21	5.961391925	6.02E-13
Tm4sf20	6.697185259	7.46E-13
Mup20	5.165793689	5.55E-12
Gstp1	2.384177963	7.73E-12
Moxd1	10.32760549	1.45E-11
Cyp2d9	3.87844111	2.21E-11
Mup-ps19	4.559925017	3.21E-11
Dkk4	6.353795311	1.10E-10
Aldh3b3	-5.951549437	1.94E-10
Abcg2	1.350973646	2.51E-10
Gtpbp4-ps1	7.500915939	6.61E-10
Gm31121	6.054020012	8.33E-10
Aldh3b2	-5.012737203	1.19E-09
Gstp2	2.502408635	1.43E-09
Gtpbp4-ps4	6.262926879	3.19E-09
Chrna2	3.061145777	5.23E-09
Ttc39c	1.688495754	5.38E-09
Omd	3.742791789	7.01E-09
Adgrv1	1.936199941	9.19E-09
Kcnk1	4.011673647	1.02E-08
Tmem19	1.097304951	1.10E-08
Elovl3	4.131315327	1.12E-08
Lama3	2.610597615	3.93E-08
Mup16	5.01134339	4.23E-08
Ugt2b1	1.282688951	4.31E-08
Hcrtr2	3.757214896	4.50E-08
Scara5	4.61157985	6.03E-08
Tox	-1.77615919	6.93E-08
Usp9y	4.596203928	7.49E-08
1700113H08Rik	3.07468665	7.70E-08
C6	2.962938802	8.25E-08
Sptlc3	4.842781197	9.28E-08
Mup1	5.938900062	1.02E-07
Tff3	5.537479827	1.08E-07
Cyp4a30-ps	5.672904983	1.40E-07
Obp2a	6.017289266	1.44E-07
Arsa	1.444283582	1.65E-07
A230005M16Rik	5.475132196	2.11E-07
Rnase13	2.600740604	2.34E-07
Nat8	2.755079159	2.40E-07
Dnase1	2.700531923	3.28E-07
Mup17	4.815727934	3.61E-07
Stambpl1	-1.823321371	3.86E-07
Slco1a4	-2.561789259	3.99E-07
Gm21064	3.460252373	4.34E-07
Gm29475	5.631976838	5.39E-07
Cspg5	2.506625144	7.22E-07
B430212C06Rik	4.023919386	7.65E-07
St3gal6	-1.680773753	7.96E-07
Gm14569	4.682174757	8.78E-07
Setbp1	-1.681057347	9.06E-07
AC133598.4	3.504102023	9.10E-07
1110019B22Rik	4.465477889	9.28E-07
Gad2	4.655506455	9.31E-07
Trim24	-1.345133681	9.38E-07
Gtpbp4-ps2	3.816553533	9.59E-07
Prlr	-1.711891534	1.08E-06
Gm35822	4.163945943	1.09E-06
Nt5e	-2.429928137	1.13E-06
Cyp2c53-ps	2.845785529	1.25E-06
Srd5a1	1.189692312	1.48E-06
Gm16427	3.610571098	1.60E-06
Gm12224	4.333327003	1.65E-06
AC107757.2	3.946248815	1.73E-06
Hsd3b5	4.093902125	1.80E-06
Abcb1a	-1.614838384	1.85E-06
Enpp6	2.541217871	2.09E-06
Scgb1b3	4.24155323	2.11E-06
Fmo2	-2.156817419	2.18E-06
Cyp2c68	-1.538350222	2.25E-06
Rdh16f2	-2.508915649	2.31E-06
Gm42375	-3.406380787	2.46E-06
C9	1.607233634	2.56E-06
Slc22a27	-2.813031559	2.84E-06
Slc35f1	3.097077544	2.90E-06
Skint6	3.659674534	2.93E-06
Arhgap15os	3.581514643	2.98E-06
Cyp4a30b	3.769627057	3.23E-06
Cyp3a63-ps	-5.916154857	3.60E-06
Mep1b	3.325903341	3.71E-06
Prkg2	1.597568782	4.05E-06
Sult2a3	-9.143636749	4.66E-06
Capn8	3.638133944	4.67E-06
Gm37273	-4.761277331	4.86E-06
AC105407.2	2.941858856	5.65E-06
Prom1	-3.730321295	5.67E-06
Dpy19l3	1.87592006	5.77E-06
Mup11	4.715403464	6.13E-06
Tktl2	3.80047719	6.15E-06
Mup-ps23	3.671604234	6.51E-06
Cav1	2.195572527	6.81E-06
Selenbp2	4.008226725	6.93E-06
Plppr1	-3.506824805	7.48E-06
Olfr709-ps1	3.607255187	8.43E-06
Cyp2c37	-1.758690619	8.55E-06
Cidea	3.486675395	9.54E-06
AC158531.2	3.028099764	9.65E-06
Nuggc	3.590492498	9.75E-06
Fut8	-1.103134367	9.76E-06
Gm30931	1.768154185	9.76E-06
Slc25a27	-1.770270576	9.80E-06
Mup-ps18	2.57889794	1.01E-05
Cyp2u1	2.640102155	1.02E-05
Sult2a4	-5.749565099	1.10E-05
Sytl5	-3.648803854	1.33E-05
C8b	1.475267418	1.38E-05
Casr	3.042090571	1.41E-05
Bmper	-1.797664918	1.44E-05
Sstr2	2.519920097	1.47E-05
Cables1	-1.013439354	1.51E-05
2610307P16Rik	2.65855922	1.58E-05
Vmn2r3	3.344983018	1.64E-05
Cyp3a44	-4.82748859	1.77E-05
Cyp4a12a	4.591325251	1.77E-05
Myh10	1.051361366	1.83E-05
Slc45a1	3.027495058	1.84E-05
Gm28505	-3.578827446	1.88E-05
Ttbk1	1.670685665	1.91E-05
Zkscan7	1.975810332	2.06E-05
Cdx4	-3.721598788	2.13E-05
Lacc1	-1.060117543	2.14E-05
Gml2	2.683618737	2.14E-05
Gm42517	2.640031086	2.14E-05
Mup7	4.801752816	2.31E-05
Bmyc	1.87528274	2.33E-05
Sult2a1	-7.014246065	2.36E-05
Etfbkmt	1.241430176	2.53E-05
Nat8f6	3.174392307	2.56E-05
Atp6v0d2	-1.978075184	2.63E-05
Gm5828	1.585529512	2.70E-05
Mup13	2.853977831	2.71E-05
Sult2a5	-5.290083517	3.07E-05
C8a	1.323262175	3.15E-05
Abcc4	-1.624992942	3.20E-05
Serpine2	2.753524058	3.22E-05
F830045P16Rik	2.753547429	3.39E-05
Slc6a19	-2.295049373	3.43E-05
Ppp1r1b	1.324250568	3.48E-05
Fkbp11	1.117568506	3.54E-05
Aox3	1.459337343	3.92E-05
Gm11695	-3.265918871	3.96E-05
Vmn2r66	3.353071736	4.04E-05
Sall1	-1.060625065	4.07E-05
Mup-ps21	2.227000155	4.19E-05
Alas2	1.643621674	4.33E-05
Cyp2c67	1.268064432	4.42E-05
Nlrp9c	-3.297034205	4.44E-05
Hnf4g	-2.267801097	4.50E-05
Sult2a6	-5.580682141	4.52E-05
Mup19	2.692451814	4.55E-05
Gm8623	2.877747913	4.58E-05
Mup6	2.217201998	4.58E-05
4930555G07Rik	2.705523312	4.66E-05
Cyp2d11	2.139751319	4.68E-05
Gm10419	3.44007668	4.71E-05
Col27a1	1.469524704	4.77E-05
D330045A20Rik	-2.449148565	4.89E-05
4831440D22Rik	3.475881984	5.04E-05
Txk	-1.573989919	5.08E-05
A530016L24Rik	-3.976742855	5.29E-05
2810408I11Rik	1.24117057	5.29E-05
Gm35507	3.906522857	5.34E-05
Ctsc	-1.013675968	5.39E-05
Folh1	3.028722133	5.40E-05
Ugt2b38	2.00836435	5.67E-05
Gm4956	3.237649844	5.71E-05
C330002G04Rik	1.921405779	5.83E-05
Mup-ps13	2.236043712	5.89E-05
Mup8	3.265002561	6.05E-05
BC021767	1.90618523	6.08E-05
Gm11342	1.827587132	6.37E-05
Slc17a8	1.731820933	6.41E-05
Mmp27	3.616894635	6.50E-05
Mthfr-ps1	2.474665406	6.62E-05
Cyp2a4	-3.936429439	6.72E-05
Cyp2c40	-3.256127438	6.75E-05
Olfr540-ps1	2.519042042	6.83E-05
Rsph4a	-2.642268331	6.95E-05
Tg	2.342710205	7.01E-05
Gm9689	3.086393423	7.07E-05
Gm18228	2.674069807	7.20E-05
Cyp2c66	2.526920469	7.26E-05
Sult3a1	-5.528721149	7.37E-05
Olig1	3.030267129	7.54E-05
Sybu	-2.742464364	7.64E-05
Acss3	-1.177914958	7.66E-05
AC154270.1	3.192589752	7.68E-05
Mup-ps22	2.141060376	8.07E-05
P2ry10	-1.74420284	8.28E-05
2200002D01Rik	1.165267337	8.60E-05
Fmo6	-3.643781069	9.22E-05
Nr6a1	-1.04963558	9.55E-05
Il7	-1.689577351	9.64E-05
Vmn1r184	-3.255702635	0.000101946
Wfdc12	2.908847498	0.000101989
Gml	2.440487105	0.000104172
Esr1	-1.055391817	0.000104757
Mup3	2.193082089	0.000107845
Adamts6	-1.864136633	0.000112195
Gm15264	1.907799768	0.00011521
Gm18635	1.541704531	0.000121992
Dnah5	2.947709999	0.00012247
Cyp4a12b	4.463304305	0.000122544
Cgref1	1.327497234	0.000124859
Gm40787	1.881692152	0.000126205
Gm26820	2.412893558	0.000128467
Grip1	1.903277069	0.000134262
Cytip	-1.694959866	0.00013766
Tedc2	1.5959512	0.000138159
Cabyr	2.547984962	0.000140614
Tmem28	3.093662682	0.00014469
Akr1c18	-7.856598058	0.000145759
Tmem132b	-4.25916972	0.000151789
Dact2	-1.212628895	0.000153512
Adgrg2	-2.021861155	0.00015721
Hsd3b1	-4.719824713	0.000160284
Sdr16c5	2.930871912	0.00016399
Camk2n2	1.461043672	0.000167056
4930534D22Rik	2.337367094	0.000170467
Mup14	4.030893529	0.000175122
Gm15419	2.874651284	0.00017714
Nudt7	1.446679738	0.000179457
Gm37245	2.764556766	0.000180137
Klrc2	-2.932799654	0.000186003
Cdh16	2.365440797	0.000188881
Mup12	3.752902251	0.000189076
Gm6918	2.486401266	0.000189085
Greb1l	-1.951142772	0.000190191
Peg3	-1.370123055	0.000190249
Sult3a2	-5.305166648	0.000192908
Prtg	-1.959887751	0.000193225
Clstn3	1.592807804	0.000198175
Angpt1	-1.457469443	0.000201183
Wfdc16	-2.70176091	0.000205084
Rasl10b	2.433255134	0.000206269
Rragb	-1.576289397	0.000206748
Osbpl3	1.512667206	0.000209008
Nipal1	-2.339962375	0.000209654
AC154314.2	2.963119151	0.000211038
Gm33037	1.507550567	0.000214259
Cyp3a16	-4.527271094	0.000216414
Gm32017	2.817594031	0.000216835
Gm21909	2.412679619	0.000217409
Gm8731	2.45530204	0.000217409
Rprm	2.539040229	0.000217409
Gm5784	2.81794759	0.000219397
Gm13393	2.608102687	0.00022507
Gbp2	-1.118744671	0.000225404
Flvcr2	-1.146675051	0.000226371
Ociad2	1.099943271	0.000227406
Pla2g4f	-2.812266132	0.000232153
Scml4	-1.388666647	0.000235105
Ccnd1	-1.315596406	0.000238638
Olfr968	2.585783575	0.000239985
Eci3	-3.212127887	0.00024289
Gm45607	3.025826313	0.000243313
Slc22a26	-3.624064319	0.000243406
Defa29	2.419947457	0.000249256
Gm36855	3.154380394	0.000250023
Gm21973	-1.799128086	0.000259443
Gm15581	2.561903431	0.000268558
A930017M01Rik	-2.365832382	0.000275733
Cyp2c69	-3.630209935	0.000278444
Gm9268	2.849060525	0.000287634
Rpl12-ps1	2.996099611	0.000290159
Gm43569	1.891396707	0.000310402
Klri2	-2.396566875	0.000311432
Ptpn22	-1.085604884	0.000313558
2310057J18Rik	2.727215099	0.000324908
Atg16l2	1.078187048	0.000335973
Gm29793	2.230641742	0.000336347
Cyp39a1	-2.818986044	0.000342766
Vldlr	-1.854173726	0.0003442
Adam2	3.237516929	0.000355136
4732463B04Rik	-1.928641333	0.000357031
Gm23218	2.305419198	0.000358618
Adcy1	-3.247793968	0.000365713
Gtpbp4-ps6	3.18000537	0.000370192
Hdx	-1.320721967	0.00037712
AC167013.5	2.207410277	0.000377231
Gm6729	2.293858819	0.000377231
Slc16a5	-1.69071279	0.000377259
AC124772.3	2.59952952	0.000378007
Fmo3	-4.571093249	0.000378029
Gm40849	2.394469844	0.000385625
Ihh	1.764080698	0.000386788
Gm15527	2.136817026	0.000397883
Gm4262	3.04908031	0.00040829
Adcy10	-1.723838619	0.000410295
Ces4a	2.052118502	0.000415046
Gm5540	1.593010172	0.000419275
Gm12400	2.520151084	0.000419767
Cxcl14	2.547330454	0.000426805
Trim65	1.147134111	0.000428162
Amer2	-1.792570485	0.000439541
Col4a5	-1.188929775	0.000441058
Gnai1	1.414223801	0.000457883
C4a	1.688279082	0.000473997
Gm9949	-1.778725195	0.000478444
Lrtm2	2.473203912	0.000483075
Syt16	2.344299576	0.000503887
D230022J07Rik	1.381652104	0.000513186
Spink1	2.617626678	0.000519515
Nedd9	-1.204522828	0.000520858
Trbv13-1	-2.611093699	0.000534117
Gm14415	2.803827464	0.000538263
Nckap5	-1.638859227	0.000550001
Hormad2	-1.77762027	0.000564773
Slc22a28	2.130661367	0.000566398
Prkar2b	-1.131583229	0.000566663
Slc30a2	2.855837463	0.000578602
Gm6135	-3.314897875	0.000579142
Rcc1	1.098001199	0.000600271
Reg3b	2.19277318	0.00060139
Cyp4a29	3.276376173	0.000616636
Sult2a2	-4.151568435	0.000626927
Smok3c	2.547175912	0.00062963
Gata3	-1.989610688	0.000647827
Aox1	1.209036942	0.000648075
Cyp3a41a	-3.298153184	0.000659194
Lrp2	2.064472703	0.000668843
Vcam1	-1.198690994	0.00067241
Slc4a10	2.091104023	0.000676632
Cyp3a41b	-3.391279214	0.000678217
Prm2	2.682437596	0.00067826
Gm16198	2.20957539	0.000688464
Gm29231	2.288516428	0.000688464
Gm34923	2.177217824	0.000688464
AC147256.1	2.079272796	0.000690572
Chrna7	1.811959497	0.000692103
Cyp7b1	1.990883379	0.000698813
Rad21l	2.488347456	0.000709011
E030018B13Rik	2.887247485	0.000709491
Gm3286	2.751124102	0.000718052
Mfap3l	1.947934777	0.00072522
Gpr174	-1.609135109	0.000726503
Trbc1	-1.33599294	0.000732644
Mup-ps17	1.912762387	0.000734794
Rpl21-ps4	1.956547333	0.000736939
Zfp992	1.32513146	0.00074419
Gm14411	2.361907977	0.000766628
1700034J05Rik	2.333629617	0.000767713
Oas1f	2.273393754	0.000775211
Gm34983	-1.06106917	0.000792191
Tmem41a	1.068458374	0.000804895
Gtpbp4-ps7	3.341621227	0.000816022
Gm26728	-1.987332005	0.000833031
Cyp2c39	-2.031584586	0.000878901
Dnah17	1.686846474	0.000889406
Cntnap1	1.418874359	0.00090291
Gm44964	-3.826340884	0.000916056
Prkcz2	1.044512183	0.000918393
AC123533.2	3.241855199	0.000918716
Sema3e	2.184742681	0.000922976
Rims4	-4.000109307	0.000923442
Gm44717	-3.480447864	0.0009452
Sult2a-ps2	-6.81516147	0.000959857
Gm40653	2.406561779	0.000966609
Cyp2f2	1.01501115	0.000969693
Itk	-1.288948158	0.000975908
Mup4	1.593388246	0.000986332
Gm31717	1.502643516	0.001018294
Gm33201	2.424005628	0.001023441
Cysltr2	-1.252300537	0.00103473
Ptgfr	-1.980544446	0.001035556
Scgb2b24	2.467594177	0.001036302
AC159301.1	1.922966901	0.001044682
Rgs1	-1.952221877	0.001047536
Gm29865	2.501254549	0.001079549
Vmn1r3	2.136395076	0.00109482
AC154766.1	-2.567590974	0.001107061
Gm25343	2.454012778	0.001116099
Ascl1	-4.11034849	0.001118173
Cyp2a5	-1.444467077	0.001120282
Keg1	1.208773165	0.001149089
AC124601.2	3.117187877	0.001171044
Fam171b	1.807120593	0.001188216
Slc35f2	2.090159171	0.00120818
AC166078.1	-3.320864847	0.001215962
Gm5706	1.936370193	0.001216018
CT025642.3	-2.531884954	0.001258094
Gm42636	-1.428664034	0.001261541
Syndig1l	3.781025547	0.001265735
Klf10	-1.066724415	0.001276414
Ncapg2	-1.049036125	0.001305058
Gm10132	1.62450937	0.001317039
Gm21759	4.188027466	0.001317237
Cyp2b27-ps	-2.947451269	0.001317406
Gm29585	-2.687535902	0.001328424
Gm12155	-7.416754399	0.001328662
Gm8321	1.995291781	0.001336487
Cd86	-1.099091608	0.001337816
Bnc2	-2.08800527	0.001351255
Cyp17a1	-2.273976816	0.001369414
Gm45609	1.165219809	0.001389461
Gabrd	3.431733087	0.001403214
Gm44429	-2.376689785	0.001408448
Gm6869	1.453335787	0.001414804
Tigit	-1.818934616	0.001428583
Gm21989	1.476428796	0.001430234
Cux2	-2.629359409	0.001457866
Gm25698	1.929928215	0.001469961
Nlrp9b	2.432650182	0.001474097
Abcd2	-1.911536425	0.001478936
Aph1c	-1.94639614	0.001500643
Themis	1.971429811	0.001502869
Galnt9	-2.049971602	0.001527115
Pappa2	2.508055364	0.001527372
Stxbp5l	-1.788628319	0.001535532
Il1b	-1.255245647	0.00154209
Klra7	-2.327921511	0.001545411
AU015228	2.266685692	0.001554399
Jaml	1.964965435	0.001557763
Cpne5	-2.447494172	0.001576609
Prss2	2.204904528	0.001591439
Nebl	-2.073839646	0.001608038
Nox4	1.70620027	0.00162086
Gm35190	1.937140802	0.00163626
Klra13-ps	-2.213879697	0.001639265
Sult2a-ps1	-3.812481848	0.001642775
Havcr2	-1.236794591	0.001646917
Serpina1e	2.677066812	0.001651032
Gm45888	2.574905168	0.001667863
Bcl2a1d	-1.738275842	0.00166985
4930438A08Rik	-2.864156491	0.001677405
Gm32014	2.419217459	0.001715348
D430020J02Rik	-1.976639515	0.001758973
Pcyt1b	-1.437112742	0.001794379
Mum1l1	-1.863439328	0.001800784
Gm20661	-1.092672713	0.001826993
Gm5717	-3.936469057	0.001828821
Btla	-1.224652206	0.001833459
9030619P08Rik	-1.873650415	0.001834226
Gm7631	1.824337145	0.001867589
Gm45225	-3.12134551	0.001870224
Gm12718	2.616989512	0.00187248
Gm20629	2.035168104	0.001873381
Trbv15	-2.826399766	0.001878642
Cxcl9	-1.505087327	0.001883739
Cd83	-1.174569407	0.001918102
Gm45444	2.009371502	0.001925443
R3hdml	2.023209188	0.001925443
AC155813.1	2.025706532	0.001925443
AC164429.1	2.018495518	0.001925443
1700001G01Rik	2.036781244	0.001925444
Col5a3	1.464039315	0.001928708
Ccl19-ps3	-2.537274208	0.001928739
Adrb2	-1.354942125	0.001936181
Gm9218	2.388097081	0.001936609
Gm7902	1.05899357	0.001936808
CT025611.1	2.002866324	0.001939527
Spem1	1.932927908	0.001969593
Mup15	2.552436719	0.001993341
AC105407.1	2.075314389	0.001997436
CT030035.1	-1.05954764	0.002050773
Gadd45b	-2.116384143	0.002071036
Prm1	2.056778695	0.002116406
Gm13479	-2.200866357	0.002117128
Tpsab1	-2.696041664	0.002123603
Parvaos	2.286752502	0.002137496
Gm15853	1.073161829	0.002137739
Gm9204	1.207931302	0.002146815
Sncb	2.078020685	0.002167483
Fam183b	2.02785648	0.002167483
Cpb1	2.11486217	0.002167483
Fam135b	2.087090341	0.002167483
Trpm6	-1.677820867	0.002171788
Gpr55	-1.832091981	0.002172862
Gm36325	-2.190603779	0.0021975
Kcnd2	-2.281068953	0.00222884
Trbj1-4	-2.615996891	0.002244836
Gm12236	-2.602456037	0.002252448
Tmem167-ps2	-3.587973152	0.002279637
Fmn2	1.406369024	0.002280176
Mtnr1a	2.27608686	0.002313922
Lonrf2	-2.451493294	0.002322396
Pdcd1lg2	2.258286297	0.002354157
Mgst2	2.514928181	0.002355104
Gng7	-1.189193346	0.002425819
AC123619.1	-1.474656549	0.002493628
Bhmt	1.09303386	0.00251299
Retn	-3.385757586	0.002522787
Sall4	2.274503631	0.002558409
Gjb3	2.126160504	0.002562688
B830042I05Rik	-2.591974123	0.002567101
Gm38325	-1.957480549	0.002601583
Cemip	2.158179599	0.002661341
Ptprv	-1.276736977	0.002661531
Cel	2.065743884	0.002667503
Gm4876	1.546689974	0.002730674
Robo1	-2.020999067	0.002742136
Klrd1	-1.189479436	0.002761822
Rgs6	-1.189754156	0.002780508
Nutf2-ps2	2.272521523	0.002789107
5033423K11Rik	-2.186648971	0.002793179
Vmn2r-ps60	2.515086324	0.002827263
Hsd11b2	2.067483862	0.002860143
1700020G17Rik	-6.083120122	0.002897884
Gm13546	2.023873363	0.002915245
AC159622.2	-1.710489294	0.002923259
Fras1	-1.421161795	0.002995988
Gm12212	-2.344209117	0.003026628
Gm7849	1.959311984	0.003031895
Gm17032	2.24018793	0.003032019
AC093022.4	2.270922187	0.003042602
Cga	-2.21146416	0.003097428
Olfr60	-2.655078247	0.00312681
Cyp2g1	-1.565085856	0.003132832
Gm32089	1.857314982	0.003132853
Rhox7a	2.532827152	0.003140899
Gm29994	-1.926838745	0.003161565
Hao2	-2.748543218	0.003179198
CT009748.2	2.308409801	0.003198022
Sertad4	1.701526192	0.003228938
Gm31522	1.108276544	0.003231637
Gm7086	-4.294785088	0.00331777
Ugt2b37	-2.67469464	0.003318367
Mtmr11	-1.326174209	0.003325088
Lsamp	-1.106278802	0.003357589
Carmil1	1.1852828	0.003362977
Fbf1	1.538004158	0.003363585
Ccdc146	1.865139699	0.003369554
Pabpc5	-2.252006449	0.00340573
Adamtsl1	-1.107180894	0.003406734
Gm28956	2.032744136	0.003456184
Akirin1-ps	2.505746015	0.003469396
Gm10440	2.146289447	0.003470457
Hsd3b2	1.40972336	0.003478394
Gm26640	2.51164013	0.003536193
Gm35665	-2.480927738	0.003536772
Zcchc18	-1.6926263	0.003545643
Gm14851	3.18176561	0.003568863
Atp4a	1.81895824	0.003578021
Gm17198	2.587398097	0.003602191
Gm38811	-1.678118064	0.003605641
A330087D11Rik	2.022292188	0.003612926
AC164556.1	2.06264656	0.003614972
Bex1	1.797991665	0.0036175
Ninj2	-1.466170671	0.003620988
Clic5	1.370509975	0.003641444
Prr7	-1.059715121	0.003649691
Nov	-1.260613358	0.003655444
9630002D21Rik	1.965021719	0.003655939
Gm28513	-1.518844652	0.003670262
Selenok-ps7	-4.709778864	0.003674361
Gm29536	1.666448315	0.003676852
Fthl17a	2.204827666	0.003698557
Gm13758	1.93343643	0.003712682
Gm11077	-1.850008983	0.003715106
Gm43786	-1.926138254	0.003804342
Gm15346	-2.399009266	0.003837731
Sult2a7	-3.685405406	0.003848705
Gpr132	-1.002473747	0.003879846
Spink6	2.960350504	0.003919
Gm44287	1.766290333	0.003967272
Gm7775	1.736515859	0.003974715
Gm19418	-3.916973617	0.004015748
Triqk	1.156360644	0.004112464
Obox8	-2.826073592	0.004120151
Lad1	1.116973944	0.004131083
Hoxd8	-2.522778878	0.004144053
Gm44478	-3.454315255	0.004145501
Xist	-3.221678623	0.004153395
Unc79	-1.614729728	0.004188896
Uchl1	-2.456795168	0.004194972
Hsp25-ps1	1.576344317	0.004217379
St6galnac5	-2.526522448	0.004232328
Gm10309	2.403777968	0.004262203
Acod1	-1.613504564	0.004264094
Gm17430	1.72964739	0.004329499
AC157572.2	1.751121541	0.004380331
Pax8	1.649978259	0.004397672
Mycn	1.60517559	0.004448188
Gm11963	1.438230262	0.004468023
Macrod2os1	1.845429999	0.004474385
Gm45504	-1.59610825	0.004481536
Gm5921	1.236464478	0.004495396
Rogdi	1.057282403	0.004506628
Egfr	1.000534066	0.004533267
Serpina12	1.888875798	0.004560596
Ipcef1	-1.131478267	0.004614014
Slc5a1	-1.278474079	0.004632083
Jazf1	-1.074672301	0.004705489
A730046J19Rik	1.857848845	0.004731778
Chrm1	-1.417210471	0.004756926
Ighv1-47	-3.294035616	0.004758313
Wsb1	-1.09282789	0.004788849
Tldc2	-2.003444259	0.004812795
Clec2e	2.029314901	0.004826277
AC127302.2	2.367239568	0.004849539
Gm16244	-1.890761905	0.004914632
Syne4	1.354679016	0.004940143
Igkv5-43	2.551901901	0.004944234
Ifit1bl2	-1.510012648	0.004947839
Cyp2c38	-1.787705269	0.004973899
Lrrc15	-2.274502104	0.004974929
Gm21742	2.263139456	0.004984532
Gpr162	1.14716855	0.005008577
Gm15691	-2.482203109	0.005041388
Zfp92	-2.16765503	0.005049632
Pcsk1	1.705365468	0.005062915
2310043M15Rik	-1.465901356	0.005066039
Gm37502	-2.313282856	0.005071544
Tnfsf8	-1.331079281	0.005151408
Myh8	2.667073359	0.005232519
Dio3	-1.200691093	0.005245921
Fbxo43	-2.219999054	0.005246879
AC114585.2	1.289090009	0.00528773
Fam186a	1.965766814	0.00532144
Gm38804	-2.897291108	0.005347783
Sorcs3	-2.076342364	0.005363559
Pnpla3	-1.76223141	0.005372586
Gm43978	2.178421759	0.005380186
Gm39090	-2.212938367	0.00538119
D130043K22Rik	-1.161618008	0.005407799
Gm37435	2.023275368	0.005449569
Cend1	1.692834463	0.005469356
Olfr624	2.089437654	0.005553421
Tmed6	-1.40873341	0.005601064
Slc6a16	1.058521336	0.00568741
Prdm14	-1.946165218	0.005706826
Gadd45a	-1.105513236	0.005750346
Casp12	1.182272726	0.005764972
Zfp934	-1.862580299	0.005824869
Igkv6-14	-2.966580659	0.005851691
Gm10629	1.796121806	0.005875899
Trim80	-1.80719166	0.005894946
Mup-ps8	1.864270907	0.00594067
Gm45080	-1.493721284	0.005942034
Gm3052	-2.019945073	0.005962406
Gm12138	1.50590883	0.00598105
Kbtbd11	1.09175466	0.005999662
Gm13814	1.789250713	0.006014856
2610528A11Rik	-1.741065243	0.006050775
Tpbgl	1.003237443	0.006052987
Gm26583	-2.133469664	0.006107357
9530077C05Rik	-2.422021643	0.006116031
Stat4	-1.098193377	0.006117687
Mboat2	-1.416307793	0.006187217
Dppa4	-2.157562726	0.006222883
AC124400.1	1.880652874	0.006277799
C430002N11Rik	-2.300309184	0.006333484
Gm12185	-1.406798531	0.006357714
Ctla4	-1.218419707	0.006368838
Apol7c	-1.848401148	0.006387505
2010110G14Rik	1.176905832	0.006395693
Majin	-1.398355519	0.006427811
Gucy2g	-1.508488103	0.006479848
Pfkfb3	1.107355012	0.006531946
Muc13	1.861446735	0.006532525
Ube2ql1	-1.830267483	0.006533495
Olfr755-ps1	-1.538154277	0.006567191
Il2	-1.891933273	0.006576743
Fzd10	-2.217420489	0.006591036
CT009713.7	2.685852931	0.006598358
Igkv1-117	-1.352876399	0.006610066
Gm39348	-2.392599893	0.00664588
Vmn2r75	-2.249097625	0.006686623
Gm12296	-2.730761985	0.006719004
Hspd1-ps4	2.07695152	0.006771114
AC159462.1	1.763740627	0.006773483
Olfr1322	1.877562667	0.006773483
Akap4	1.900799236	0.006773483
Gm16412	1.857398453	0.006773483
Gng2-ps1	1.879962392	0.006773483
Spata20	1.852798516	0.006773483
AC163041.1	1.83765036	0.006773483
Gm26585	1.900325527	0.006773484
AA792892	1.917362169	0.006773484
Rp31-ps19	2.272161447	0.006777081
AC099645.1	-1.689371269	0.006795155
Gm36757	-1.872646786	0.006805746
A1bg	-4.303372153	0.00686434
Gm8895	1.776278109	0.006903001
Gm7461	1.567129847	0.006916845
Trdv4	-2.308914365	0.006940728
Lctl	-2.208304018	0.006946552
Ccnf	1.570993863	0.006954206
Trbv31	-2.077038798	0.00696258
Irx2	-2.82385346	0.006969513
Bpifa5	-2.726935976	0.007018489
Gm15915	-2.873088463	0.007025133
AW495222	1.368420865	0.007071928
Hmgcs1	-1.057794487	0.00712399
Il20rb	-1.042725427	0.007129699
Tmco5b	2.544303532	0.007161659
Cyp2d41-ps	1.391827697	0.00716832
Gm36445	-1.009370389	0.007169743
Mup-ps9	1.432591303	0.007207426
Gm18451	1.647305999	0.007231839
4930500L23Rik	1.655321315	0.007231839
Gm11501	1.655321315	0.007231839
AC122210.1	1.667901425	0.007231839
Gm34809	1.669483058	0.007231839
AY761184	1.679335225	0.007231839
Gm8019	1.684163198	0.007231839
Gm14668	1.6840713	0.007231839
Mir1193	1.690173202	0.007231839
Mroh2b	1.692929383	0.00723184
Trav4-1	1.688791112	0.00723184
Gm11659	1.688791112	0.00723184
Gm31363	1.694455156	0.00723184
Cyp4a28-ps	1.701727306	0.00723184
Trav5-1	1.706506736	0.00723184
Pet2	1.709948294	0.00723184
Olfr457	1.7088886	0.00723184
Gm19024	1.713137341	0.00723184
Gm37323	1.710314937	0.00723184
Gm23369	1.710941128	0.00723184
Epx	1.718527474	0.00723184
Zfp474	1.718785304	0.00723184
Gm45422	1.718365802	0.00723184
Gm28501	1.719243134	0.00723184
AC112157.1	1.717775358	0.00723184
Gm37244	1.723454999	0.00723184
Pax1	1.727038973	0.00723184
CT571266.1	1.727851273	0.00723184
Gtsf1	1.728642788	0.00723184
4930520P13Rik	1.721818925	0.00723184
Tuba3a	1.730709097	0.00723184
Gm2622	1.727982231	0.00723184
Spink2	1.740192441	0.00723184
Gm14070	1.744863374	0.00723184
Gm14525	1.742732563	0.00723184
Vmn2r-ps159	1.740061392	0.00723184
Gm19719	1.747356829	0.00723184
Tnp1	1.749662039	0.00723184
Gm12962	1.751748551	0.00723184
Gm15996	1.759064167	0.00723184
Gm38389	1.762074027	0.00723184
CT025552.2	1.76480306	0.00723184
AL591207.1	-1.218843022	0.00723259
Lepr	-1.652210501	0.007244488
Rxfp3	-2.713847269	0.00725268
Trbj1-5	-1.903053925	0.007266509
6030407O03Rik	-2.228328113	0.007271549
Igf2bp1	-4.044835502	0.00727375
Gm14102	-2.319810347	0.007331708
Gm13881	-2.032180506	0.00733468
Sh2d2a	-1.045279582	0.007410805
Hist1h4n	-2.191668235	0.007435956
Mir142hg	-1.001176286	0.007478264
CT010431.1	-1.986229614	0.007500333
Otop1	-2.072043925	0.007509417
Gm21269	-2.07320201	0.007509417
Trbj2-1	-2.079911597	0.007509417
4921525O09Rik	-2.102452627	0.007509417
Gm11775	-2.101295439	0.007509417
Chil5	-2.103547185	0.007509417
Gm26632	-2.105057381	0.007509417
Mro	-2.101991275	0.007509417
Gm9991	-2.125245835	0.007509417
BC051077	-2.319813089	0.007519714
Gm37915	-3.094300389	0.007526598
1700122O11Rik	1.633090442	0.007578991
Gm39307	2.19283378	0.007596434
1700012B07Rik	2.007013453	0.007599948
Ptger3	-1.330375054	0.007627041
Platr27	1.684741816	0.007629779
Gm9386	1.983673686	0.007666039
Gm16685	-1.966358712	0.007714258
Olfr1442	-1.367928518	0.007723727
AC158392.3	1.604191634	0.00780002
AC162301.1	1.713289575	0.007849671
Gm34664	1.698930275	0.007861511
Rgs9bp	-1.507127915	0.00787061
Pygo1	-1.575313801	0.007892214
Gm44751	-1.179348497	0.007972582
Rpl35a-ps2	1.533223689	0.008009608
L3mbtl4	1.103017298	0.008025618
Crnde	-1.830959941	0.008030173
D030040B21Rik	-2.000750734	0.008042245
Gm11578	-2.183963907	0.008129699
Vmn2r30	-2.306119713	0.00814913
Adarb2	1.453471274	0.008209382
C1ql4	1.435989222	0.008223101
Btnl7-ps	-1.98450101	0.008246063
Gm11681	-2.178810393	0.008282545
Gpr65	-1.074000011	0.008310951
Tnk2os	1.454878459	0.008405357
Gm2065	-2.753843347	0.008447017
Igkv8-24	-2.509002651	0.008500413
Gm11762	2.067371179	0.008509736
A230004M16Rik	-3.136693732	0.008516747
Gm29127	2.054288665	0.008535632
Kif5c	-1.141386947	0.008561868
Gm29125	2.356780784	0.00856437
Rfx4	-1.10723345	0.008629282
4933405D12Rik	1.196570232	0.008631944
Cyp2d12	1.863863812	0.008692504
Treh	1.075367712	0.008695903
Fam19a5	1.33660296	0.008715347
Gm6938	-2.125058683	0.008746374
1200007C13Rik	1.730881267	0.008788009
Gm42944	1.659639522	0.00880992
Gm2607	1.735550168	0.00880992
AC113031.6	1.797197178	0.00880992
Dppa2	1.744671114	0.00880992
Rnase1	1.793933204	0.00880992
Adamts18	1.796902155	0.00880992
Tmprss11a	1.738477162	0.00880992
Ptgdr	1.783604984	0.00880992
Gm16726	1.863067148	0.008809921
Gm20474	1.775565977	0.008850848
Il18r1	-1.15841335	0.008866825
Olfr1443	-1.859452696	0.008866897
Gm45551	1.735914321	0.009007199
Gm43414	-2.88130914	0.009057564
Popdc2	-1.287484235	0.009101481
Tbx10	-1.911903602	0.009139728
Sfrp4	-2.067265082	0.009156913
Slco6d1	1.573433299	0.009299064
Bdnf	1.094044948	0.009318863
Kcnk4	1.670317716	0.009319505
Gm3137	1.697397405	0.009319505
Gm13166	1.71777153	0.009319505
AC132344.1	1.688476317	0.009319505
Gm17825	1.69874521	0.009319505
Crisp2	-1.299255582	0.009356619
Gm25099	-2.319826113	0.009369727
4933437G19Rik	-2.562952142	0.009435939
Gm34728	-2.665255425	0.009437478
Gm44837	1.386646121	0.009438785
Zfp831	-1.016769558	0.009522249
Gm5105	-2.014488013	0.009553478
Ryr2	-3.101046188	0.009567907
Kcnj10	-1.024816872	0.009600352
AC122293.1	-1.017900112	0.009688027
Gm13059	1.708398326	0.009700274
Rhox7b	1.756557183	0.009700838
Gm9578	1.756557183	0.009700838
Gm25923	1.756557183	0.009700838
Fermt1	-1.418757393	0.009708236
Lyrm7	1.199777883	0.009713138
Gm26903	1.486079215	0.009748533
Gm8221	-2.310374076	0.009794797
Gm13373	1.580495245	0.009797369
Slc7a13	1.584464861	0.009802309
Ggt1	-1.081031818	0.009908961
Ighv6-6	-2.164258986	0.009930419
Slc22a7	1.101133494	0.009975661
Gm18921	1.84333454	0.010027067
Gprc5d	-1.399701345	0.010062194
Eps8l3	-2.122265678	0.010076382
Fitm1	1.728097727	0.010082274
Gm27252	1.110359126	0.010088473
Cxcl17	2.006883389	0.010158685
Gm46344	1.442015159	0.010179288
Gm43655	1.115921302	0.010183546
Gm12253	1.685939847	0.010293538
Dnmt3aos	1.615144555	0.01031192
Hypm	-2.179277225	0.010373109
Grm8	1.386032518	0.01038529
Gm5473	-1.836424965	0.010390433
Gm10263	-2.540684487	0.010393959
Gm9974	-1.00758811	0.010395757
CT573422.1	-5.797574628	0.010408396
Gm18300	1.592893841	0.010443434
Gm156	-2.779273911	0.010449852
D6Ertd527e	-1.939360747	0.010452184
Spic	-1.085533079	0.010500682
Gm15195	1.645542546	0.010512656
Hist1h2bb	1.618191964	0.010546023
Nrg3	1.22334341	0.010594111
Ebf3	-1.567385799	0.010633768
Gm13398	1.740466059	0.010703675
Olfm2	1.302894361	0.010789366
Gm6579	1.491940821	0.010793972
Olfr56	-1.223263668	0.010819739
5330426L24Rik	-2.396532204	0.010825643
Gpc1	1.206343494	0.010828637
Fcrl1	-1.083967718	0.010859544
Igkv5-37	-2.481592194	0.010890802
AC113125.1	1.62628582	0.010965934
4930425L21Rik	1.793112527	0.010972176
CT572999.2	-3.703097986	0.011051711
Slc2a12	-1.193439309	0.011066219
Gm26826	-1.215202241	0.011126995
Igsf1	1.029991323	0.011150853
Gm43182	-1.926045572	0.011206975
Padi1	-1.93114105	0.011206975
AC154347.2	-1.954114094	0.011206975
Gm42533	-1.960537567	0.011206975
Hist1h4f	-1.962280557	0.011206975
Pla2g10os	-1.966633509	0.011206975
Gm12867	-1.961393148	0.011206975
Gm5754	-1.980853449	0.011206975
Gm12214	-1.973571101	0.011206975
Igkv14-130	-1.983391837	0.011206975
Gm15990	-1.980327795	0.011206975
B3gat2	-1.985297949	0.011206975
Golga7b	-1.993387629	0.011206975
Rxfp1	-1.98840302	0.011206975
Ly6g6c	-1.987905334	0.011206975
Magea2	-2.00894726	0.011206975
Lgals12	-2.014524239	0.011206975
Scml2	-1.567993422	0.011211144
Zdhhc15	-1.026415219	0.011243867
Glod5	-2.01181674	0.011258075
Gm45724	1.596162273	0.011267074
2310008N11Rik	-1.537893953	0.011380666
Gm14519	-2.294664947	0.011422467
Gm3126	-3.243209684	0.011445766
Clcf1	-1.111311079	0.011450973
Sult1e1	-2.362377833	0.011543636
Fgfbp1	1.589640844	0.011558143
9130230N09Rik	1.156397552	0.011581476
Gm45042	-1.81169448	0.011667394
AC079680.1	1.335201534	0.011671277
Gcg	-3.521018527	0.011715523
Vwa2	-2.275241666	0.011864102
Gm13972	-2.03830488	0.011894945
Gm21693	-2.879551152	0.011954057
Gm11826	-2.443218149	0.011986362
Scg3	-1.924302475	0.012005884
Ighv1-78	-2.566341701	0.012017492
Adipoq	-2.22875869	0.012084433
AC154725.1	-2.057396525	0.01213569
Gm6581	1.7449043	0.01213684
Gm29106	-1.927316022	0.012155965
Il21	-2.15700495	0.012171164
Gm29684	1.840593105	0.01223488
Rnf182	-2.44490712	0.012254068
Smyd1	1.130526988	0.012261625
Cd19	-1.151044286	0.012286986
Oit1	1.620888198	0.012289618
Hoxd3os1	-1.930315039	0.012309835
Klra5	-1.463502186	0.012313246
Npc1l1	-1.841247429	0.012456613
Cenpu	1.061128685	0.012464622
Muc6	-2.881518332	0.012522792
Gm9574	-1.811643126	0.012536024
Gm4036	-1.811319124	0.012536024
Gm45949	-1.817917653	0.012536024
Olfr39	1.689886699	0.012645689
Cda	-1.172398791	0.01272638
Nr4a2	1.563741259	0.012766075
Tcrg-V4	-1.79449653	0.012792229
Prdm16	1.077937781	0.012825967
Gm19058	1.767508728	0.012831591
C730036E19Rik	2.01955232	0.012835536
Bex4	1.347987374	0.012837384
Agr2	-2.216791192	0.012852822
Gm19089	-2.857080231	0.012916214
Setd4	-1.000478079	0.01293847
Olfr61	1.644166357	0.012955166
Gjc3	1.216804412	0.012971468
Dscc1	-1.140503116	0.013023594
Myb	-1.675495799	0.013140407
Gm26695	1.422453102	0.013227913
Igkv11-125	-2.117142203	0.013257161
Ly6l	-1.832979726	0.013271206
2210406H18Rik	-1.127400265	0.013330827
AC154759.1	-1.698581913	0.013337651
Ighv2-9-1	-2.897587732	0.013388627
Gm3953	1.478086125	0.013401173
Igkv12-41	-2.324012061	0.013404008
Ces2d-ps	1.433604675	0.013427757
Ighv1-11	-2.625194766	0.013429408
Ighv11-2	-1.928440541	0.013495043
Gm7426	-4.760569233	0.013556317
Gm42031	-3.084084371	0.013576337
Gm43158	1.652167426	0.013652093
Gm7368	1.421655033	0.013660429
Gm21232	1.412864225	0.013693651
Chil1	-1.439170886	0.013728126
Megf11	-1.750212067	0.013733777
BC100530	-2.135293024	0.013740812
AC137127.2	-4.75915614	0.013746703
Trbv16	-1.956183079	0.013873368
Plch2	-2.263006645	0.013882446
Sytl3	-1.434306572	0.013965959
D7Ertd443e	-1.925849823	0.013980385
Cyp2b9	-2.323622333	0.014001424
Nek5	-1.072815718	0.01401037
Olfr814	1.625932046	0.014096423
Gm14461	1.696863836	0.014191195
Mup2	1.36516026	0.014209067
Gm40055	1.576014663	0.014235804
Adgrg7	-2.379834884	0.014273836
Gm43618	-1.881124796	0.014363033
Gm20125	-1.560166088	0.014378376
C1qtnf3	1.265830944	0.014384513
Gm21960	1.250160242	0.014528883
Gm43990	-1.923550557	0.014560574
Gdpd4	-2.005498071	0.014617552
Churc1	1.416586161	0.014649981
Tmem167-ps1	-2.489585141	0.014695648
Mns1	-1.262832652	0.014709724
Zc3h12b	-1.120478102	0.014721421
Gm34047	1.989110756	0.014739877
Gm9694	-1.780370314	0.014767844
Sult2a-ps3	-2.797963806	0.014772264
Fasl	-1.257906953	0.014895415
Siglecg	-1.089708108	0.014989528
Il9r	-1.620614854	0.01504293
4930555F03Rik	1.583843184	0.015047888
Platr29	-1.38314855	0.015055947
Platr19	1.483555244	0.015074124
Gm15782	1.523548754	0.015131009
Sorl1	-1.120229475	0.015139751
Gm16617	-1.708917001	0.015243538
9430073C21Rik	1.811926548	0.015274111
Tdrd9	-1.546079664	0.01534902
Styk1	1.424032995	0.015377078
Gzma	-1.540442636	0.015380663
Igkv8-16	-2.524776464	0.015400368
Gm5483	-1.862198345	0.015431861
Gm43432	1.354228699	0.015436488
AC167022.1	-1.561045263	0.015438866
Evc2	-1.23324701	0.015458651
Cdk3-ps	1.502605505	0.015482812
Gm15375	-1.131900498	0.015520624
Slc6a7	-1.221997156	0.01557096
4930519G04Rik	1.604144979	0.015573942
Ighm	-1.118039687	0.015617598
Gm12187	-3.533406356	0.015686849
Npb	1.1555147	0.015700948
C2cd4d	1.461115269	0.015708613
4932443L11Rik	-2.441480559	0.015747676
Arid3c	-2.096104813	0.015756239
Gm44911	1.02021486	0.01581065
Gm10804	1.821684565	0.015815915
Gm8000	-1.378677469	0.015818579
Gm29811	-1.818304648	0.015855034
Gm2381	1.621862711	0.015894918
Fam69b	1.087618565	0.015935684
Gm16835	-1.461615529	0.016066135
Gm7616	-2.594400898	0.016080897
Gm44507	1.460470396	0.016170316
Cyp2c65	1.546040541	0.016271579
Shcbp1l	-1.590325837	0.01628957
Gm12381	1.268399122	0.01638046
Gm14343	-4.336048202	0.016487727
Spink10	1.251433829	0.016520173
Ccdc155	1.436130626	0.016571453
Tomm20l	-2.275430686	0.016617701
Gm1043	-1.564799037	0.016660097
4930520O04Rik	-2.376901653	0.016695831
Gm12428	-1.779779475	0.016712829
Serpinb6d	-3.077587966	0.016713997
Pitx3	1.43560884	0.016720773
Gm14487	-1.80997481	0.016796536
Gm11830	-1.82620261	0.016796536
1700054O19Rik	-1.82232184	0.016796536
Gm7858	-1.825988106	0.016796536
AC125223.3	-1.830943784	0.016796536
Gm35648	-1.83749724	0.016796537
3110009M11Rik	-1.841095202	0.016796537
Gm21093	-1.845706948	0.016796537
4930447C04Rik	-1.847133914	0.016796537
Gm7413	-1.847890013	0.016796537
Gm28989	-1.849362758	0.016796537
Gm14505	-1.850317358	0.016796537
Hormad1	-1.848721254	0.016796537
Gm13572	-1.84827226	0.016796537
Wnt3	-1.855763434	0.016796537
Gm37176	-1.862617473	0.016796537
Gm45488	-1.866996571	0.016796537
5330425B07Rik	-1.868031935	0.016796537
Gm42966	-1.867952386	0.016796537
Gm2237	-1.871336647	0.016796537
Maats1os	-1.87402335	0.016796537
Gm42836	-1.877657506	0.016796537
Gm12976	-1.884657774	0.016796537
Gm8109	-1.885675565	0.016796537
Gm26618	-1.88262267	0.016796537
Fam227b	1.537150423	0.016828495
Gm29676	-1.808623618	0.016831028
Gm16038	-2.274063059	0.016840955
Atf3	-1.512196852	0.016910383
Ica1	-1.094289162	0.016957613
Gm14009	-2.29909711	0.016969925
Gm31663	-1.781207974	0.017037372
Ighv1-76	-1.909048657	0.017091437
Gpr82	-1.91805285	0.01709963
Sebox	1.312708974	0.017189618
AC151530.1	1.520803637	0.017283726
Gm6108	-1.957261393	0.017333438
Gm12909	1.253008133	0.017370285
Fxyd7	-1.088676463	0.017405392
Tdpoz2	-4.333963689	0.017460289
Medag	-1.41371933	0.017496175
Ighv1-81	-2.150148872	0.017504739
Gm44175	-1.76534482	0.017516915
Mfsd13b	1.104497892	0.017529462
Gm26776	-1.829334357	0.017592305
Gm29797	1.16431482	0.017682511
Myom2	2.66602481	0.017762899
Ighv7-3	-1.88866189	0.017882355
Rab44	-1.154746976	0.017946445
Gm16505	1.599080398	0.017959021
Gm10222	-2.892066057	0.017975492
Sftpa1	1.029752814	0.018046991
Gm3931	-2.139826442	0.01811805
Gm12882	1.797734296	0.018181627
Sh2d1b2	-2.382024674	0.018228516
2310034O05Rik	-1.557088384	0.018289693
Gm5528	1.42956347	0.018329123
Gm43154	-1.833072693	0.018350807
6530409C15Rik	-1.6748529	0.018392667
1700057G04Rik	1.502653278	0.018458487
Grm5	-1.877187365	0.018469966
Tmem45b	-1.069739731	0.018530961
Igkv1-131	-2.179849228	0.018549809
Rnf225	-1.419605506	0.018658663
Gm37933	-1.824041053	0.018663996
Tgm4	-1.089060675	0.018675149
Gm43688	-2.226745623	0.018730271
Spta1	-2.035457389	0.018880621
Gm16867	-2.66432509	0.018926787
Gm36070	1.115215175	0.019031917
Clnk	-1.286251229	0.01903193
Gm8424	-2.391053313	0.019040353
Gm6621	1.404396908	0.019138688
AC126253.2	1.426609988	0.019138688
Tmcc3os	1.462537932	0.019138689
Gm7897	-2.014249045	0.019239432
Gm17749	-1.504083744	0.019265491
Socs2	-1.209057415	0.019469718
Gm11382	-2.308878546	0.01949254
Ofcc1	1.470099496	0.019509844
Cfap52	-1.730926797	0.019570224
Gm5432	-2.200824958	0.019598924
Gm12149	1.785650245	0.019625115
Susd4	1.717923373	0.019674131
Gzmb	-1.207571638	0.019687368
Gm5638	1.236041812	0.019762944
Col6a4	-1.926630922	0.019775546
Wif1	-1.601252138	0.019853821
Defb1	1.558113299	0.019854028
Gm26937	1.279493864	0.019922202
Pnma5	1.936352073	0.019936437
9230112J17Rik	-1.591159348	0.019968072
Sycp2l	1.415799512	0.020102154
Gm10045	2.639014434	0.020186874
Mup-ps15	1.327741272	0.020245929
A930040O22Rik	1.423387292	0.020262662
Gbp3	-1.006212211	0.020335933
Timm10b	1.567180246	0.020415122
A130051J06Rik	1.054029286	0.020480583
Cyb561	1.004806122	0.020504656
Ildr2	-1.067433414	0.020544054
Gm11235	1.414027033	0.020583692
9130208D14Rik	-1.046689104	0.020655848
Gm9132	1.111278368	0.020656488
AC123619.2	-1.835271909	0.020724028
Cib3	1.672626739	0.020756715
Gm37095	1.421346317	0.020886587
Pde4b	-1.046136984	0.020919992
Cacna1h	-1.290838085	0.020927101
S100g	-2.541713297	0.020933567
Lrrc8e	-1.301557409	0.020942485
AC134917.1	1.566562871	0.020961855
Gm24714	1.556062811	0.020961856
Cyp24a1	1.574722357	0.020961856
Odf3l1	1.582804769	0.020961856
Gm9005	1.554570309	0.020961856
AC155243.1	1.578412475	0.020961856
Gm29539	1.581768563	0.020961856
Arhgap20os	1.566360385	0.020961856
AC098716.1	1.603958488	0.020961857
Gm36799	1.596864578	0.020961857
Gm30329	1.615125727	0.020961857
Tgm5	1.603380996	0.020961857
Tbc1d22bos	1.63206265	0.020961857
Gm17847	1.62165519	0.020961857
Gm29602	1.61623941	0.020961857
Gm10472	1.571201089	0.020961857
Fshr	1.603691127	0.020961857
Tph1	1.61221465	0.020961857
Gm7557	1.545809226	0.020961857
Slc25a41	1.583827508	0.020961857
Gm26629	1.627077895	0.020961857
AC111046.1	1.612028779	0.020961857
Gm26977	1.600209151	0.020961857
H2-M10.2	1.606444026	0.020961857
Cyp2j7	1.612619923	0.020961857
Reg1	1.659554253	0.020961857
AC140264.2	1.596344802	0.020961857
Gm9142	1.630684301	0.020961857
Gm24613	1.646162988	0.020961858
Adam29	1.657682203	0.020961858
G630018N14Rik	1.441130347	0.021059164
AC139941.2	-1.169629919	0.021093604
Gm38411	1.328875749	0.021111376
4930532G15Rik	1.297017163	0.021123178
Gm45670	1.564464778	0.021156832
Gpx2	1.439228711	0.021227966
Gm20442	1.726252022	0.021281003
G530011O06Rik	-1.546826759	0.021351422
Lysmd2	-1.097307326	0.021445284
Plekhd1	-2.451355563	0.021471018
Iglc1	-1.311786127	0.02160554
Gm18227	1.989067286	0.021615122
Unc5d	-1.667404263	0.021634643
Gm6205	1.844107148	0.02164062
Tmprss11e	1.426764105	0.021672022
Gm6407	1.432959243	0.021672022
Gm9435	1.423304984	0.021672022
Gabrb2	1.417199218	0.021672022
Smcp	1.491942614	0.021672023
Gm39043	1.513977057	0.021672023
AC129931.1	1.427025891	0.021677448
Gm22753	-1.02360717	0.021712782
Prom2	-2.771852196	0.021776236
Pkd2l2	-1.208230068	0.021840378
Gm17415	1.246648251	0.021913968
Ctrb1	1.834959138	0.022187214
Gm20760	1.403171616	0.022193346
Sorcs2	-1.339185836	0.022390234
Amy2a1	1.523251075	0.022612916
Gm10801	1.573722048	0.022621576
Trbc2	-1.057698075	0.02267677
Gsn	1.215839213	0.022701283
Olfr531	1.474404727	0.02272917
Tmprss9	1.016526451	0.022732149
Zgrf1	-1.23949096	0.022908466
Ighv1-75	-1.873961911	0.022987889
1700021A07Rik	-1.389035191	0.023067649
Smim22	1.177687919	0.02307851
Gm14434	-1.79601901	0.023112149
Espn	-1.012368452	0.023236442
AC154849.4	-1.759422669	0.023244333
Olfr237-ps1	-2.220422758	0.023256781
Diras2	-1.473762842	0.02327579
2810429I04Rik	-1.426037877	0.023410884
Gm43700	-1.657092683	0.023435143
Tnn	1.505329947	0.023458644
Smad9	1.124813674	0.02351066
Gm4997	1.469551502	0.023709524
Gm7117	1.497385177	0.023709525
Cdx2	1.536971337	0.023709525
H2-Eb2	-1.307031461	0.023720824
BC016579	-1.234233835	0.023794027
Defb47	1.701097679	0.023815094
AC168056.3	1.091010632	0.023896765
Gm10857	1.47415819	0.023918507
Adamts20	-2.625711704	0.023936308
2410131K14Rik	-1.086140312	0.023943297
Gm13027	-2.317854086	0.023944094
Asmt	-1.109430947	0.024015036
Igkv1-133	-1.856038822	0.024077787
AC101945.2	1.484889047	0.024086125
A530083I20Rik	1.17985007	0.024148478
AC170810.2	-2.117786504	0.02416063
Trim75	1.462920064	0.02423516
Gm34719	1.499998656	0.02423516
Bsx	1.446817672	0.02423516
Gm12026	1.546686508	0.024235161
Gm9458	1.525642508	0.024235161
Gm13726	1.531499578	0.024235161
9230105E05Rik	1.511612136	0.024235161
Gm11338	1.496265527	0.024235161
Rnf212b	1.473262229	0.024235161
Gm12721	1.555606994	0.024235161
Gm7870	1.539533535	0.024235161
Gm29491	1.57616748	0.024235161
Gm14210	1.534924563	0.024235161
Gm2774	1.548038898	0.024235162
Grp	1.632399394	0.024235163
Ighv1-9	-1.485161031	0.024237481
Gm11340	1.06752836	0.024333481
Qrfp	-1.638767271	0.024447934
4930594M17Rik	-1.661170097	0.024447934
Il4	-1.673326031	0.024447934
Gm12198	-1.675291389	0.024447934
Gm9945	-1.667078012	0.024447934
Gm28802	-1.694535811	0.024447934
9130221F21Rik	-2.114741713	0.024477255
Gprin2	1.649334458	0.024550205
G730013B05Rik	-1.364576014	0.024579337
4930505K14Rik	-2.035420678	0.024680828
Synpo	-1.002791084	0.024740142
Lmod2	2.086329942	0.024897406
C230057M02Rik	-2.06146534	0.024948865
Gm43366	-2.256725151	0.024954707
Gm45538	1.568577518	0.025059624
Gm11353	1.946845777	0.025134483
Ighv1-18	-1.848909003	0.02514931
Klrc1	-1.066557808	0.025171706
B230303O12Rik	-1.14888841	0.02517767
Igkv8-34	-1.661119163	0.025306046
Atp6ap1l	-1.660930307	0.025306046
Sftpb	-1.672320382	0.025306046
AC122346.1	-1.671958549	0.025306046
Gm12072	-1.696184187	0.025306046
AC117245.4	-1.697836013	0.025306046
Prss55	-1.695184523	0.025306046
Gm30790	-1.703086678	0.025306046
Gm7443	-1.700032812	0.025306046
Gm9655	-1.705465454	0.025306046
2310026L22Rik	-1.707319777	0.025306046
Tacr1	-1.70916582	0.025306046
Gm15444	-1.708453135	0.025306046
AC134328.1	-1.710326455	0.025306046
4933408J17Rik	-1.713447227	0.025306046
Gm9894	-1.71100918	0.025306046
Gm6011	-1.714749466	0.025306046
Plscr5	-1.712147451	0.025306046
Gm26793	-1.717465745	0.025306046
Gm13238	-1.716707836	0.025306046
AC121997.2	-1.711358546	0.025306046
AC165349.1	-1.718808086	0.025306046
Fbxw22	-1.721398305	0.025306046
Gm14123	-1.721033415	0.025306046
Zfp456	-1.722101528	0.025306046
Rbpjl	-1.71762516	0.025306046
Ighv6-7	-1.723999486	0.025306046
Gm9934	-1.726324083	0.025306046
Spata31d1d	-1.728554489	0.025306046
Rpl7a-ps14	-1.728866508	0.025306046
BC046251	-1.7320911	0.025306046
Ighv1-50	-1.725410298	0.025306046
Chga	-1.734434369	0.025306046
Ppy	-1.738263012	0.025306046
Gm23143	-1.742279045	0.025306046
9630013K17Rik	-1.74539968	0.025306046
5730585A16Rik	-1.751886464	0.025306046
Gm12792	-1.769518155	0.025306047
AC154295.1	1.490656492	0.025314617
Cadm4	1.263102608	0.025404094
Gm9847	-1.365419321	0.025419065
Tgtp2	-1.228045389	0.025475392
Dner	1.409847945	0.025515955
AC126408.1	-1.526033867	0.025521255
Ccnd3-ps	1.488068411	0.025590786
Igkv3-2	-2.294249945	0.025615368
Gm9429	1.487222728	0.02563343
2210008F06Rik	-1.627456076	0.025637842
Fam107a	1.851534677	0.02566159
Gm42864	-1.894392087	0.025681459
Rad51ap1	-1.080070896	0.025699637
Gm44956	-1.601660189	0.025784499
Trdc	-1.215378437	0.025842008
Gja10	1.193356218	0.025961735
Zfp872	1.70124384	0.025980574
Noct	-1.054599474	0.02599276
Il1r1	1.186619747	0.026008031
Ighv1-84	-1.866577873	0.026254139
Gm38416	1.053987714	0.026315202
Gm29803	-1.272447423	0.026360002
Gm9754	-1.765455118	0.026360316
Fndc5	-1.24635185	0.026623932
1700028P15Rik	-2.467936938	0.02664059
Glis1	-1.410546552	0.026650562
Igkv3-7	-1.552294656	0.026683337
Lgals7	-1.746026608	0.026753701
Gm37762	-1.887766686	0.026760036
Sqle	-1.610863007	0.026802765
Cd164l2	-1.539722278	0.02688911
AC154738.6	2.146108123	0.026944814
Gm37004	-1.468964949	0.026987752
Gm8918	1.133224422	0.027062828
Gm32051	-2.08619426	0.027066406
9030616G12Rik	-1.205693087	0.027078088
4930455B14Rik	1.643497074	0.027086425
Oprm1	1.479838973	0.027107773
Pax5	-1.085068028	0.027154281
Kcna1	-2.140027482	0.027173959
Tex35	-1.381516382	0.027217915
2310044K18Rik	-1.634421011	0.02742112
AI314278	-1.48482842	0.027486486
1700027J07Rik	1.819707859	0.027511147
Nos2	-1.479995735	0.027537203
St6galnac1	-2.079276545	0.0276288
Grem1	-2.063303461	0.027646251
Gm16401	-1.853914572	0.027703426
Asz1	1.317133163	0.027768105
Muc3	-1.754975551	0.027817139
Mki67	-1.433068121	0.027821664
Gm21917	1.041229078	0.027869396
Gm43089	-1.766332187	0.027981124
Angptl1	-1.439337744	0.028029653
AV039307	1.074891133	0.028036928
Prr29	-1.758615622	0.028163799
Ighv8-4	-1.741449995	0.028214806
Mir29a	-1.870460678	0.0282227
Htra4	-1.008653966	0.028244459
Zfp967	1.285453784	0.028300949
Gm37659	1.285453784	0.028300949
Gm8869	1.285453784	0.028300949
Gm42556	1.285453784	0.028300949
Obox3-ps7	1.285453784	0.028300949
Gm25345	1.285453784	0.028300949
Adam7	1.285453784	0.028300949
Bcl2l10	1.285453784	0.028300949
AC121264.1	1.285453784	0.028300949
4933406G16Rik	1.285453784	0.028300949
Gm27898	1.285453784	0.028300949
Gm6056	1.285453784	0.028300949
Gm18112	1.285453784	0.028300949
Gm44661	1.288399463	0.028300949
Ccpg1	1.288399463	0.028300949
Gm11567	1.288399463	0.028300949
4933425L06Rik	1.288399463	0.028300949
Mir219a-1	1.288399463	0.028300949
Gm3508	1.291347216	0.028300949
Prr19	1.291347216	0.028300949
Gm20945	1.291347216	0.028300949
3110039M20Rik	1.291347216	0.028300949
AC153557.1	1.299127316	0.028300949
AC112274.1	1.302083054	0.028300949
CT009550.3	1.302083054	0.028300949
AC158355.1	1.302083054	0.028300949
Rab11fip4os2	1.302083054	0.028300949
Olfr361	1.307992532	0.028300949
Gm16222	1.307992532	0.028300949
Gm26907	1.307992532	0.028300949
Tmprss11d	1.309706634	0.02830095
Gm9535	1.309706634	0.02830095
Gm34597	1.309706634	0.02830095
AC157950.1	1.309706634	0.02830095
Gm23289	1.309706634	0.02830095
Gm26034	1.310955384	0.02830095
Ccer2	1.310955384	0.02830095
Gm7203	1.312849554	0.02830095
Psg17	1.312849554	0.02830095
CT010472.1	1.312849554	0.02830095
D030025P21Rik	1.312849554	0.02830095
Gm15533	1.312670917	0.02830095
Trav13n-4	1.312670917	0.02830095
Gm6684	1.312053877	0.02830095
Spata3	1.317443527	0.02830095
Esp34	1.317443527	0.02830095
4930434B07Rik	1.320414488	0.02830095
Gm13715	1.320414488	0.02830095
Gm14100	1.320414488	0.02830095
Gm15205	1.320414488	0.02830095
Gm31415	1.320414488	0.02830095
Zscan4a	1.320414488	0.02830095
Gm9521	1.320414488	0.02830095
Gm6818	1.320414488	0.02830095
Gm40692	1.320414488	0.02830095
Calcoco2	1.320414488	0.02830095
Gm29455	1.319644212	0.02830095
Cdk19os	1.323470127	0.02830095
Gm26891	1.322617139	0.02830095
Trav13-4-dv7	1.325826953	0.02830095
A530095I07Rik	1.325826953	0.02830095
Gm9806	1.325826953	0.02830095
Ttc29	1.324697842	0.02830095
AC124577.1	1.324697842	0.02830095
D730045B01Rik	1.33067281	0.02830095
Gm38944	1.33067281	0.02830095
Gm30196	1.33067281	0.02830095
Gm45007	1.33067281	0.02830095
Rtbdn	1.33067281	0.02830095
AC139054.1	1.33067281	0.02830095
Gm5405	1.33067281	0.02830095
Gm5762	1.327675399	0.02830095
Gm45846	1.327675399	0.02830095
Gm38149	1.327675399	0.02830095
Dppa5a	1.331239203	0.02830095
4930519H02Rik	1.332398642	0.02830095
Gm45819	1.332398642	0.02830095
Gm9560	1.327322558	0.02830095
Gm45323	1.327322558	0.02830095
Olfr107	1.327322558	0.02830095
Gm29253	1.334125441	0.02830095
Htr5b	1.334125441	0.02830095
Lrrc8dos	1.334125441	0.02830095
Gm39302	1.334125441	0.02830095
AC132954.2	1.334762173	0.02830095
Cbln4	1.330302583	0.02830095
Lce1g	1.330302583	0.02830095
Gm43285	1.330302583	0.02830095
Gm12904	1.330302583	0.02830095
AC153370.1	1.330302583	0.02830095
1700009N14Rik	1.336490314	0.02830095
Gm25782	1.338857048	0.02830095
Gm5285	1.340190214	0.028300951
Psg21	1.340190214	0.028300951
Gm27164	1.340190214	0.028300951
Vmn1r8	1.338525262	0.028300951
Gm37619	1.338525262	0.028300951
Gm46996	1.338525262	0.028300951
Gm16344	1.338525262	0.028300951
Olfr607	1.341921514	0.028300951
Prss46	1.341921514	0.028300951
Cbx6	1.341921514	0.028300951
Prss22	1.341921514	0.028300951
Gpr50	1.342406975	0.028300951
Olfr685	1.342406975	0.028300951
Lce1c	1.341161843	0.028300951
Gm12038	1.34429263	0.028300951
E030025P04Rik	1.34429263	0.028300951
Gm42916	1.344139596	0.028300951
Gm30332	1.344139596	0.028300951
Gm43309	1.346512543	0.028300951
1700025F24Rik	1.347498409	0.028300951
Sox1ot	1.347498409	0.028300951
Rpl31-ps23	1.347498409	0.028300951
Gm14254	1.349738516	0.028300951
Gm3712	1.349738516	0.028300951
Rpe65	1.349738516	0.028300951
Olfr374	1.349738516	0.028300951
AC140449.1	1.349738516	0.028300951
Kif2b	1.349738516	0.028300951
Hils1	1.349738516	0.028300951
Gm17651	1.349234131	0.028300951
Olfr472	1.351962736	0.028300951
Gm12460	1.343474481	0.028300951
AC129308.3	1.343474481	0.028300951
Olfr1389	1.343474481	0.028300951
Gm7350	1.351880621	0.028300951
Gm9443	1.354188756	0.028300951
Gm38053	1.354188756	0.028300951
Gm29326	1.354188756	0.028300951
Gm4657	1.354188756	0.028300951
Uba1y	1.354188756	0.028300951
Gm14573	1.354260155	0.028300951
Olfr1358	1.357071683	0.028300951
Gm15304	1.357071683	0.028300951
AC158955.1	1.357071683	0.028300951
Pgk2	1.357071683	0.028300951
Gm13749	1.359725831	0.028300951
Gm44523	1.359725831	0.028300951
Fabp6	1.35438328	0.028300951
4931409K22Rik	1.361958317	0.028300951
AC163637.1	1.361958317	0.028300951
Gm42428	1.364425	0.028300952
Lypd4	1.364425	0.028300952
2410012E07Rik	1.364425	0.028300952
Gm37190	1.367086653	0.028300952
Gm45766	1.363408141	0.028300952
CT025598.1	1.363408141	0.028300952
Vmn2r125	1.369751098	0.028300952
Vpreb2	1.369751098	0.028300952
Gykl1	1.369751098	0.028300952
Dlx5	1.36754573	0.028300952
AC154431.1	1.373039616	0.028300952
Gm28918	1.373039616	0.028300952
AC123035.1	1.380439799	0.028300952
Mir30b	1.383118886	0.028300952
Gm12982	1.396563328	0.028300953
Gm4761	1.396563328	0.028300953
Gm20110	1.396563328	0.028300953
4930484H19Rik	1.396563328	0.028300953
Gm22305	1.396563328	0.028300953
Henmt1	1.159059479	0.028329018
AC156950.1	1.352495964	0.028329874
9630001P10Rik	-1.985771772	0.028356163
Ceacam20	1.440133369	0.02842518
Speer6-ps1	-1.812624238	0.028436609
Gabrr1	1.806751992	0.028480198
Gm45056	-1.820194683	0.028578904
Htr1f	1.395021241	0.028601303
Ubash3a	2.392079475	0.028633464
Gm21839	1.843450114	0.028637276
Cd40lg	-1.49081291	0.028641609
AC166323.1	-1.011566256	0.02865385
Hoxb7	1.109810614	0.028848133
Mir155hg	-1.453187582	0.028967934
Pdzd3	-1.275214384	0.028973936
Gm12798	1.527722436	0.029035202
1700014D04Rik	-1.775250442	0.029091531
Gm6614	1.343124689	0.029127438
Ighv1-39	-1.80061538	0.029179417
Pebp4	1.423092034	0.029198936
1700011I03Rik	-1.538581428	0.029214948
Klra14-ps	-2.1833492	0.029260142
Arsj	-1.662727635	0.02933215
Slc6a20a	-2.03913102	0.029372029
Slc36a2	-2.017372538	0.029389914
Ighv1-77	-1.815630838	0.029401653
Apol11a	-1.923351483	0.029406423
Gm9673	1.565620043	0.029426768
Gm8865	-1.958397671	0.029503955
Trbj1-6	-1.836009593	0.029564984
Gm6919	-1.307612642	0.029599324
Gm8941	1.334790355	0.029602863
Trpc4	1.169440983	0.029632734
Gm11532	-1.784402014	0.029667566
Acsl6	1.532808479	0.029774935
Rpl21-ps7	1.430764675	0.029785508
Ighv1-4	-1.717235375	0.029886102
Tmc3	-1.222501421	0.029912521
Rnu11	-1.972656353	0.029961941
Cyp2b10	-1.562643114	0.029977164
Gm5710	1.061577422	0.03001169
Hist1h2bk	1.266605141	0.030011937
Gm20163	1.257504652	0.030041043
Cldn18	1.819295895	0.030096166
Gm31849	-2.075410698	0.030240278
Msmp	-1.409560087	0.030284234
Gm10923	-1.498784742	0.030374915
Gm29284	-1.959106912	0.030375189
2900079G21Rik	1.485057018	0.030429813
Il10	-1.678023287	0.030522061
Serpinb1a	-1.276445355	0.030652461
Gm11684	-1.994268206	0.030671579
Trbj1-3	-1.478622987	0.030680804
Olfr318	-2.142565888	0.030682689
BC106175	-1.628775648	0.030768122
4921501I09Rik	1.067061281	0.030895583
Ighv10-3	-1.652761711	0.030919081
B3gnt5	-1.158285087	0.030953448
CN725425	1.735519297	0.030960131
Efcab9	1.02096743	0.030976733
Frem2	1.742948462	0.03099655
AC160962.1	-1.273276689	0.031060363
Rpl21-ps9	-1.705347363	0.03108398
AC124562.2	-2.042436234	0.031091143
Ly6d	1.234173339	0.031351284
Btbd11	-1.268839555	0.031365854
Gm30373	-1.581724769	0.031620336
1700028E10Rik	1.052963954	0.031628191
Cndp1	1.520761926	0.031662194
Artn	1.422031209	0.031686003
4930524J08Rik	-1.282918743	0.031908185
Mir692-1	1.478925874	0.031967685
Tsx	-1.257103937	0.031973398
Snhg11	1.515179339	0.031999254
Gm27187	-2.116738256	0.032138591
Slfn8	-1.013334743	0.032149062
Skor1	-1.479679152	0.032152815
Igkv8-19	-1.429630961	0.032197012
Tmco2	1.808237005	0.032289714
Nxpe5	-1.671947796	0.032312242
Gm14760	1.303298631	0.032408558
Clec2i	-1.020251682	0.032434467
Gm45605	-1.019339662	0.032506987
Gm32647	-1.880142588	0.032520092
Gm28321	-1.702624693	0.033042407
Gm5639	-1.684741062	0.033129544
Pcp4l1	-1.042268547	0.033215744
Cphx3	-1.706555666	0.033222494
Dhrs7c	2.090190038	0.033241772
Gm43625	-1.559120379	0.033402919
Gm13015	1.337817009	0.03341667
Gm14029	-1.48119859	0.033486938
5730419F03Rik	-1.580601238	0.033496363
Gm14480	1.208342337	0.033574664
Myh13	1.56239036	0.033821906
Gm5587	-1.141012281	0.033823348
4930412L05Rik	1.120245025	0.033871124
Gm24463	2.168578641	0.033934068
Slc34a2	-1.808275702	0.03395232
Rps2-ps4	1.295434839	0.033982455
Gm15726	-1.469758053	0.034019009
Gm44135	-1.637662878	0.03402474
Vmn2r62	1.352581599	0.034028804
9330185C12Rik	1.061565303	0.034059051
2310015D24Rik	1.660824121	0.034075348
Ptcra	-1.544266807	0.034076502
Gcom1	-1.604557127	0.034076503
Gm10655	-1.563749106	0.034076503
AC132247.1	-1.593332021	0.034076504
Gm26526	-1.600820153	0.034076504
Gm14156	-1.593089538	0.034076504
Begain	-1.306091541	0.034115977
Gm7745	1.232893569	0.034256153
Gm20730	-1.977912275	0.034491999
Gm14109	-1.505236311	0.034538797
Fam69c	-2.540762057	0.034593821
Gm16325	1.567562252	0.03466926
Gm45470	1.500171848	0.034690039
Gm10283	1.417797955	0.034899966
Glrb	1.316655393	0.035017784
Gm12802	-1.865771213	0.035021912
4930408O17Rik	1.270587665	0.035199838
Gm13019	1.679498706	0.035263964
Klri1	-1.325865515	0.035287208
Cd55b	-1.117891896	0.035500294
Gm42776	1.42485306	0.035743134
6030408B16Rik	-1.598188773	0.03574648
Gm24561	1.219301534	0.035827411
Gm16305	1.273724962	0.035827411
Rtl3	1.291184468	0.035827411
Fbxo16	1.226690841	0.035921413
Igkv14-126	-1.520545737	0.03593528
Gm21994	-1.673971148	0.035951159
Gm44210	-1.428969888	0.035990736
Snai3	-1.361462249	0.036197974
AC121286.1	-1.946784913	0.036457894
Gm42543	-2.144430717	0.036573733
1700121C08Rik	1.214554312	0.036577245
En2	-1.833846409	0.036770238
2010016I18Rik	-1.087701672	0.036925744
Ttk	-1.015929953	0.036946352
Gm44659	-1.46340228	0.037078291
AC160550.2	-1.869963135	0.037104536
Gm28086	-1.004597288	0.037106562
AC114585.1	1.012473224	0.03724286
Crtam	-1.123697819	0.037267542
Gm7102	-1.508372087	0.037411568
Cyp2a22	-1.336129923	0.037439377
Lif	-1.280100051	0.037509973
Gm14538	-2.002285008	0.037617297
Tcrg-C1	-1.228338117	0.037677152
Gm25076	-1.543573466	0.037677416
Ticrr	-1.274980992	0.037693722
Clec2j	1.336806601	0.037711583
Gm13490	1.127727625	0.037734348
Slitrk4	-1.625912075	0.037763174
Got1l1	1.416974181	0.037835661
Gm20186	-1.534842086	0.037951728
Nepn	1.369615954	0.038095872
Gm44759	-1.273470788	0.03819204
Gm21286	1.506880954	0.03828889
5830411N06Rik	-1.330570273	0.038302825
AC153979.1	-1.478584777	0.038379322
Gm43363	-1.513272615	0.038379322
AC164315.1	-1.526849482	0.038379323
Kcnh4	-1.52263865	0.038379323
Gm7181	-1.528053462	0.038379323
Gm35161	-1.526663553	0.038379323
Gm136	-1.534543396	0.038379323
n-R5s29	-1.533729533	0.038379323
Trbv14	-1.53780474	0.038379323
Gm13524	-1.538651171	0.038379323
Phgr1	-1.533305913	0.038379323
Gm12431	-1.541198383	0.038379323
Rcvrn	-1.534464313	0.038379323
Gm43255	-1.54113203	0.038379323
Gm44712	-1.539205853	0.038379323
Gm8454	-1.542355055	0.038379323
AC154471.1	-1.549214663	0.038379323
AC132112.1	-1.544106913	0.038379323
Cyp11b2	-1.550171228	0.038379323
Gm5318	-1.554033236	0.038379323
Gm45579	-1.552021357	0.038379323
Gm6020	-1.5440962	0.038379323
AC159006.2	-1.558086541	0.038379323
AC158633.2	-1.55629079	0.038379323
Igkv1-35	-1.555175936	0.038379323
CT030653.1	-1.557710182	0.038379323
Gm15384	-1.559321029	0.038379323
AC151971.5	-1.56131704	0.038379323
Gm12642	-1.562877718	0.038379323
Gm10702	-1.555639211	0.038379323
Gm43324	-1.564316004	0.038379323
Mir194-2	-1.563595764	0.038379323
Gm6068	-1.565784356	0.038379323
Sim1	-1.567694485	0.038379323
4930479H17Rik	-1.565736053	0.038379323
Gm14939	-1.568340516	0.038379323
A730017C20Rik	-1.570080983	0.038379323
Olfr9	-1.570125812	0.038379323
D13Ertd608e	-1.566839084	0.038379323
Cabp5	-1.574614849	0.038379323
Gm42402	-1.570787926	0.038379323
Fam219aos	-1.575146583	0.038379323
AC154616.1	-1.568071861	0.038379323
AC153962.2	-1.57041285	0.038379323
Gabra5	-1.578628037	0.038379323
Slco6c1	-1.571227174	0.038379323
1700009C05Rik	-1.562845433	0.038379323
4933428G20Rik	-1.581996358	0.038379323
Tssk2	-1.582917098	0.038379323
8030451A03Rik	-1.582967837	0.038379323
AC159188.2	-1.578727714	0.038379323
Gm16503	-1.584779281	0.038379323
1810008B01Rik	-1.580027577	0.038379323
Gm8643	-1.590007901	0.038379324
4930511E03Rik	-1.593595382	0.038379324
Gm7209	-1.590091189	0.038379324
Gm36595	-1.588380664	0.038379324
Gm32061	-1.594374031	0.038379324
G430049J08Rik	-1.601843038	0.038379324
Gm34768	-1.603215882	0.038379324
AC146601.1	-1.594714965	0.038379324
Hist1h2bn	-1.603067738	0.038379324
1700026J14Rik	-1.605357949	0.038379324
Gm36447	1.136215353	0.038509152
Mir3968	-1.585455306	0.038522443
Rhag	-2.238683658	0.038565824
Gm16246	1.48561328	0.038664706
6330410L21Rik	-1.596444241	0.038696787
Mas1	1.25703399	0.038706268
Gm10444	-1.574551985	0.038723622
Dusp26	1.718676039	0.038957068
6030468B19Rik	-1.864529636	0.038961635
Slc6a5	1.442850272	0.03899458
Ighv3-4	-1.973272496	0.038996402
Mindy4b-ps	-1.636858568	0.039021595
Slfn4	1.256904881	0.039081839
CT030652.1	1.194406281	0.039170192
Sult4a1	-1.578594313	0.039199298
Igkv12-44	-1.429076943	0.039269877
AC241593.2	-1.754815455	0.039323488
Gm5699	1.333542297	0.03933292
AC153897.1	1.239789547	0.039348778
Gm7765	-1.436181986	0.039418623
AC122317.3	-1.36842752	0.039419937
Gm28375	1.321216526	0.039487863
Ighv1-80	-1.621426747	0.039540164
Gm42655	1.431752626	0.039708144
Igkv6-23	-1.559851996	0.039754183
Gm27153	1.410534202	0.039932296
AC126028.2	-1.488576771	0.040056042
Kir3dl1	-1.637207648	0.040177177
Rpl7a-ps3	1.027641868	0.040194637
Fmr1nb	2.00665694	0.040195213
Tnni3	-1.219368816	0.04032625
Gm5548	1.520947545	0.040412974
Pjvk	-1.266790165	0.040673914
Zfp536	-1.366991464	0.040748965
Gm34552	-1.415465831	0.040790408
Gm36535	1.260299563	0.040897818
Gm44577	-1.561395999	0.040918507
Gm4714	-1.510615198	0.041032345
Gm42456	-1.406136702	0.041084518
Hsd3b6	1.41948051	0.041247871
Gm6426	-1.409816794	0.041293482
Slc1a7	1.153321925	0.04136252
2310075C17Rik	-1.508512601	0.041435178
Gm5420	1.340170231	0.041672572
Kel	-2.159193897	0.041700356
Gm3839	1.537393352	0.041732635
2310065F04Rik	-2.472114404	0.041915006
Igkv1-135	-1.349303822	0.04195721
Gm5809	1.681073362	0.042061183
Gm33148	-1.389837873	0.042113949
Crym	-1.404068563	0.042293353
Timp4	1.900005697	0.042703319
9530059O14Rik	1.251882625	0.042716765
AC124687.4	1.239256974	0.042716765
Gm8209	1.259407639	0.042716766
Gm29291	1.251209392	0.042716766
Gm13351	1.256350431	0.042716766
Gm46313	1.281195029	0.042716766
1700003F12Rik	-1.27718958	0.04287899
Izumo1r	-1.390370828	0.043039871
Gm34921	-1.114034133	0.043096309
Gm8840	-1.165162673	0.043185328
Gm15420	-1.602561825	0.043235632
Gm15872	-1.343609976	0.043314612
9330198N18Rik	-1.110145894	0.043669153
Hrh4	-1.569189747	0.043723212
C86187	-1.319215197	0.043756764
Gm12929	-1.04662745	0.043825718
Gm28496	-1.23240149	0.044042434
Gm45062	-1.468318271	0.044112485
Gdf15	-1.172027509	0.044126314
Klra6	-1.821753673	0.044138866
Panx2	-1.761746647	0.04421896
Gm38137	1.256831318	0.044269707
Ttc39a	1.01951517	0.044294739
Gm45613	1.422793691	0.044431574
Ighv3-8	-1.561100858	0.044542787
Gm37201	1.637220288	0.044684014
AC165154.1	1.491543214	0.044708543
Gm12343	-1.734522559	0.044796354
Gm28038	1.028316473	0.044968617
Gm5541	-1.766964994	0.045004958
Gm39168	1.261185867	0.045021725
Gm44103	1.297125758	0.045025462
Iglc3	-1.061851615	0.045085303
Gm31049	-1.503955697	0.045200986
Fam229a	-1.367319522	0.045220493
Pnlip	1.536976389	0.045260798
Tmem215	-1.67417225	0.045266565
Gm12245	1.430995145	0.045518931
Gm9129	1.094165784	0.045655969
4930413G21Rik	1.20674824	0.045727012
Fzd9	1.243971947	0.045736857
Tdrd5	-1.806939515	0.046253886
Gm5427	1.31483427	0.046275067
1700019D03Rik	-1.475343769	0.046379571
Ighv1-55	-1.616044957	0.046409442
Ky	-2.441645715	0.046456873
Fstl5	-1.388021776	0.046472398
AC122379.1	1.35806341	0.046498208
B430010I23Rik	-1.392767656	0.046558795
Sdk1	1.012686779	0.046686266
Mrap2	2.504829288	0.046716926
Gm28536	-1.388837268	0.046733067
Slco1c1	1.082606901	0.046870692
8430419K02Rik	-1.283755851	0.046875562
Gm16267	-1.753258691	0.046886354
Gm13261	1.427255597	0.047113715
Ighv1-26	-1.742667079	0.047412195
Gm39214	-1.455512371	0.047427135
Ccnb3	-1.438215208	0.047427136
Gm31479	-1.454269285	0.047427136
Gm26888	-1.472775106	0.047427136
Gm26713	-1.471819644	0.047427137
Gm28884	-1.475025167	0.047427137
Dleu7	-1.507466918	0.047427137
Gm9025	-1.488305317	0.047427137
Cldn34d	-1.507985693	0.047427138
Zfp980	-1.497146348	0.047427138
Gm26766	-1.519005542	0.047427138
Gm44065	-1.524240426	0.047427138
Gm15650	-1.525449953	0.047427138
Nefm	-1.525106291	0.047427138
Cldn10	-1.3750059	0.047475557
Khdrbs2	1.299057099	0.047601415
1700028M03Rik	1.516000382	0.047643541
Npnt	-1.207935176	0.047645503
Gm10654	-1.53532133	0.047689287
Klrc3	-1.01461035	0.047858226
Apol7b	-1.243969674	0.047877311
Tekt4	-1.676713301	0.048044625
Ighv6-3	-1.299914685	0.048102683
9330159M07Rik	1.225276006	0.048199881
Gm12399	1.478756001	0.048312675
Sh2d1a	-1.303626193	0.048329151
Gm16028	-1.773384773	0.048344105
Vdr	-1.294431129	0.048366763
Gm15722	1.081469438	0.048383891
Rrh	-1.326118457	0.048463168
Ccnb1-ps	-1.568116643	0.0485135
AL645745.1	-1.051142687	0.048596427
Mir145a	-1.198687215	0.048829017
Grid2ip	1.215748504	0.048892255
Gm6992	-1.381405088	0.048958992
Il5ra	-1.293665498	0.04898277
Gm26808	-1.409296475	0.049031404
Ptgs2	-1.418134532	0.049117027
Gm34016	-1.897324185	0.049498299
Bcl2a1b	-1.33627551	0.049650321
Tmem171	-1.292554797	0.049708217
Gm26584	1.278980876	0.049719871
Ano3	-2.07134089	0.049770509
