# Supplementary material for: Container-aided integrative QTL and RNA-seq analysis of Collaborative Cross mice supports distinct sex-oriented molecular modes of response in obesity
Source: BMC Genomics. 2020 Nov 3;21:761. doi: 10.1186/s12864-020-07173-x (PMC7640698; doi:10.1186/s12864-020-07173-x)
Supplement: Supplementary file 6 — Additional file 6: Table S6. List of differentially expressed genes from the male non-diabetic obese vs. female non-diabetic obese mice with the logFC and adjusted p-values. [file 12864_2020_7173_MOESM6_ESM.csv]

Supplementary Table 6. List of differentially expressed genes from the male non-diabetic obese vs. female non-diabetic obese mice with the logFC and adjusted p-values
GeneName	logFC	adj.Pvalue
Cyp3a41a	-6.011189668	7.73E-08
Rsph4a	-5.107900975	8.77E-08
Gm44787	-2.003122274	4.80E-07
Cyp2c40	-4.886662291	5.31E-07
Gpam	1.633545022	7.54E-07
Gm7086	-5.86708669	8.27E-07
Adgrv1	2.723943729	1.22E-06
Ccdc146	3.382196151	1.34E-06
Gm40787	2.865167417	1.94E-06
Mup20	4.429698503	1.95E-06
Cyp2c69	-5.940040298	2.05E-06
Cux2	-5.096631912	2.26E-06
Pygo1	-2.466169989	2.81E-06
Nat8	2.45451315	3.05E-06
Slc7a4	1.374595514	3.99E-06
Unc79	-2.86423654	4.44E-06
Sult3a1	-7.806777666	5.22E-06
Xist	-7.234474037	5.42E-06
Cfp	-1.178569478	5.94E-06
B430212C06Rik	5.742147168	6.94E-06
A1bg	-6.478800115	7.01E-06
St3gal6	-1.925920912	7.58E-06
Ctsc	-1.128229953	1.03E-05
Cyp3a41b	-5.349821992	1.17E-05
Scp2	1.442667416	1.20E-05
Gm3953	3.00153574	1.25E-05
Clic5	1.993039887	1.36E-05
Alas2	2.123426999	1.45E-05
AC130823.1	-4.492263852	1.53E-05
Prlr	-1.95497015	1.65E-05
Gm21973	-2.194412744	1.68E-05
Omd	2.928594721	1.69E-05
D330045A20Rik	-2.909373219	1.92E-05
Acaca	1.060129103	2.14E-05
A930017M01Rik	-2.404577352	2.44E-05
Sult3a2	-9.677474273	2.53E-05
AC079680.1	2.329782479	2.53E-05
Aldoc	1.381280986	2.54E-05
Hapln1	2.441532061	2.69E-05
Mup-ps19	3.334409267	2.78E-05
Setbp1	-1.356727274	3.08E-05
Eps8l1	3.88748249	3.10E-05
Cdkn2c	-1.431720587	3.21E-05
Ttbk1	2.211487721	3.71E-05
Cyp2c68	-1.923416135	3.74E-05
Sult2a-ps1	-6.149748892	3.81E-05
Gtpbp4-ps4	5.371759521	3.98E-05
Gm21064	3.708562173	4.16E-05
Trim24	-1.470414217	4.32E-05
Prom1	-2.741590322	4.49E-05
Cyp3a16	-5.970676532	4.77E-05
Arsa	1.202777397	5.36E-05
Cspg5	2.637545269	5.66E-05
Rassf3	1.257568661	5.77E-05
Kctd7	1.288125026	5.77E-05
Gale	1.513830965	6.49E-05
Acly	1.533376619	6.94E-05
Vmn2r3	3.886171911	7.77E-05
Cyp2c37	-2.234150358	7.81E-05
4933440J02Rik	4.339828288	8.69E-05
AC114585.2	1.748848461	8.76E-05
Treml2	-1.837353642	9.02E-05
Fasn	2.235031999	9.09E-05
Gtpbp4-ps6	3.536484835	9.12E-05
Fmo3	-6.111823955	0.00011681
Dll1	-1.047333738	0.000118522
Col27a1	1.537350734	0.000118807
Gm3839	2.788072022	0.000121382
Stambpl1	-1.210944911	0.00012523
Gm37273	-4.540677373	0.000128174
Cyp2d9	2.60376111	0.000128979
Mup-ps23	3.775074307	0.000131169
Olfm2	2.144576026	0.000133085
Cyp3a44	-4.249194789	0.000133089
A630031M04Rik	9.196935757	0.00013561
Arhgap15os	3.370956102	0.000149039
Mup-ps8	3.523161951	0.000150628
Rragb	-2.275750879	0.000150941
Syt10	4.180359325	0.000167112
AC133598.4	2.591344027	0.0001727
Gm38811	-3.048440879	0.000173872
Fam187b	1.239642979	0.000180986
Sult2a4	-4.982321933	0.000187997
Gm5182	1.149343857	0.000191879
Sult2a3	-7.496655817	0.000196017
Ccl6	-1.226638387	0.000200149
5033423K11Rik	-3.017518958	0.000200399
Sell	-1.34346106	0.000203383
Nlrp9c	-3.500253325	0.000209152
Sp140	-1.078916973	0.000212196
Cyp4a30b	4.564136518	0.000226856
Osm	-2.465710339	0.000239174
Hes1	-1.096798537	0.000242036
Cabyr	2.671374107	0.000246596
AC154222.2	3.848598888	0.000258079
Mup14	4.884861035	0.000262876
Irak3	-1.07539241	0.000275017
Cdx4	-3.424024487	0.000278176
Nptx1	1.770375486	0.000281261
Fkbp11	1.049957108	0.000283639
Plppr1	-3.6201273	0.000290722
Gm19089	-4.210847886	0.00029123
Slc35f2	2.71214005	0.000292149
Ociad2	1.006308959	0.000292153
Sall1	-1.374252108	0.000303413
Sptlc3	3.201461737	0.000305889
Capn11	2.8742718	0.00031115
Zfp979	2.915740259	0.000312683
Nudt7	1.411702817	0.000314863
Obp2a	6.486307624	0.000327126
Ifit3b	-1.20057099	0.000328277
Sult2a2	-5.048181883	0.000330113
Il1a	-1.04535794	0.000334125
Ccnd1	-1.84681775	0.000336892
Ptpru	1.432399855	0.000339644
Srgap3	-1.972703861	0.000365821
Rab44	-1.545177061	0.000366934
Themis2	-1.043252231	0.000379412
Ppp1r9a	1.732617464	0.000380933
Mup1	5.108025261	0.000396746
Tmem74b	2.647290416	0.000397016
A730020M07Rik	2.040915888	0.000397718
Tmem167-ps1	-4.349841397	0.000399447
Siglece	-1.174949814	0.000401918
Ugt2b37	-1.335236577	0.000403198
5730420D15Rik	-2.611812609	0.000404834
Gpr162	1.862797056	0.000412606
Gm43841	5.69505394	0.000413629
Abcd2	-2.363800235	0.000418101
Pla2g7	-1.118256617	0.000420583
Gm5627	7.980897032	0.000429887
Sult2a-ps2	-5.406445546	0.000433889
Gm45504	-2.861984437	0.000437595
Cdh26	3.047721023	0.000439458
Cd5	-1.600556214	0.000446104
Spn	-1.287047392	0.000446845
Card14	-1.80152114	0.000454955
Ncald	-1.33310324	0.000459761
AC118639.2	3.853467433	0.000477505
Aqp4	3.104373689	0.000483115
Gm29483	5.961058911	0.000488004
Gm11826	4.293750667	0.000494062
Ptpn7	-1.665496882	0.000495299
Fmo2	-1.682222373	0.000496363
Gm16685	-2.301426292	0.000503071
Gstp3	2.793578786	0.000507713
AC132239.1	3.117486518	0.000522813
Ccdc149	1.160343525	0.00052715
Nuggc	2.579254345	0.000530382
Cyp4a30-ps	5.926077317	0.00053227
Qpct	-1.132160266	0.000539182
Zfp992	1.965029424	0.000563234
Bank1	-1.053277786	0.000564179
Tff3	3.399816475	0.000571144
Cyp2a4	-4.064784314	0.000601101
A230005M16Rik	4.016382333	0.000601416
Gm12976	2.785087743	0.000606229
Naip1	-1.486127401	0.000616916
Ctsg	-3.438515053	0.000619964
Mettl7a3	-4.572390185	0.000625174
Gm6218	5.014293926	0.000635007
Col19a1	4.691955999	0.000638989
Syndig1l	5.508454642	0.000643198
Pclaf	-1.773417004	0.000648301
Gm22146	-2.316408957	0.000658115
Slc22a7	2.046707117	0.000660954
CT009713.2	1.496921965	0.000667597
Cga	-4.058311358	0.000670405
Cidea	4.180498369	0.000677284
Gm7045	-2.683138789	0.000679875
Gm37201	3.112819848	0.0006857
Gm42765	-3.111783679	0.000690224
Ptch2	1.876927122	0.000691273
Htr1d	4.018646645	0.000696428
Gm15408	1.203375162	0.000696628
Ttc39c	1.585834376	0.000709337
Serpina3f	-1.278730204	0.000716953
Gm19368	3.193364238	0.000730788
Aldh3b3	-3.691694813	0.000739821
Cfd	3.699564333	0.000747957
Sybu	-2.188394039	0.000774585
Tinag	2.509997864	0.000774953
Cd86	-1.029864288	0.000779307
Gm6135	-2.887943776	0.000785554
Trim59	-1.653926896	0.000795379
Gbp7	-1.067809729	0.00079958
4933422A05Rik	2.535779076	0.000824877
Gm35822	2.505694944	0.000828689
Gm44186	4.6737919	0.000832599
Amn	3.242602862	0.000839606
AC137117.3	3.812623264	0.000856834
Ucp1	-6.461820294	0.000866618
Lck	-1.168007951	0.0008718
Fabp7	-1.158125483	0.000872474
Gm26854	2.826236974	0.000887604
AC129202.2	3.031764422	0.00090228
Arl11	-1.132909176	0.000912552
Bmp7	1.688595119	0.000932243
Xirp2	-5.575653265	0.000935591
9030619P08Rik	-1.686953739	0.000941564
Cox6a2	-2.9099438	0.000942757
C87414	2.529202356	0.000944092
Cyp3a63-ps	-3.720007251	0.000945572
Emp2	-1.113933437	0.000949942
Gm15551	2.95369254	0.000973775
Car3	1.357472508	0.000978453
Tpbg	-2.19078863	0.000997577
Fam19a5	1.559720014	0.001005459
Gm17102	1.141119887	0.001010749
Slc19a3	2.456615498	0.001015681
Mmp8	-1.865278068	0.001021979
Crtac1	-3.131269414	0.00104472
Try4	-6.225433033	0.00105013
Gm3851	3.402740255	0.001052269
Tmc3	-1.822612598	0.001058802
Gm15510	3.335436618	0.00106517
Aldh3b2	-2.907661224	0.0010656
Clstn3	1.786147284	0.0010667
D630002J18Rik	2.692703193	0.001071072
AI606473	-4.119417371	0.001082522
S100a9	-1.581158645	0.001086861
Zg16	-5.128667582	0.001101482
Try5	-5.797902711	0.001135886
Gipc2	2.466335778	0.001139047
Cyp2a21-ps	-2.347837673	0.00115001
Mup7	4.669618382	0.001163469
Pnlip	-7.566119033	0.001167704
Stx11	-1.096215009	0.001195161
Vmn2r20	4.458816869	0.001204285
Scgb1b3	3.111662572	0.001217396
Rdh16f2	-2.284868498	0.001218625
Retnlg	-1.850766819	0.001228716
Gzmb	-1.388590805	0.001233593
Zfp618	1.196243402	0.001247889
Gm12718	3.036901588	0.001291528
Rnase1	-6.180490649	0.001321626
Gm42375	-2.837412574	0.001322994
Actg1	-1.009768388	0.001323966
Gbp3	-1.199614654	0.001325031
Cpb1	-6.634307418	0.001326355
AA467197	-2.677771968	0.001329981
Amy2b	-6.137737767	0.001341498
Gm12320	-2.867414251	0.001347204
C330021F23Rik	1.141142735	0.001370169
Elovl3	2.264575981	0.0013765
Sycn	-6.742507221	0.001381811
Gm11295	1.29852032	0.001386875
Cntnap5b	4.005418058	0.001393284
Abcg2	1.063244163	0.00139386
Vsig8	3.129893096	0.001412267
Acot1	-1.7020841	0.001433318
Ms4a6b	-1.012987283	0.001433495
Lhx8	-3.592851572	0.001438336
Pfn4	1.147528825	0.001438793
Nipal1	-2.624861257	0.001443577
AC124524.2	2.88384577	0.001462557
Cyp11b1	-7.999500335	0.001463392
Nepn	2.690334392	0.001517767
Mmp9	-1.524823813	0.001532322
Gm12746	-2.686340027	0.001542399
Gm15289	3.895182946	0.001544105
Gm42705	3.152738291	0.001557516
Hyal3	1.0742257	0.001574696
Pax8	2.635350506	0.001577611
Dhcr7	1.021330344	0.00162564
Racgap1	-1.331501533	0.001628282
Mcoln2	-1.098307518	0.001637462
2210010C04Rik	-6.478264938	0.001658232
CT009713.7	4.181666037	0.001664858
Aoah	-1.120875174	0.001672123
Gm4956	3.061869199	0.001698502
Gm9008	3.912046006	0.001703094
Fam19a1	3.48612003	0.001705753
Gp2	-5.161619185	0.001711662
Btla	-1.264209067	0.001712147
Bmyc	2.056226661	0.001728524
Prss2	-6.409895945	0.001740192
Prr11	-1.542666507	0.001750629
Clps	-6.303587584	0.00175563
Gpr174	-1.490392521	0.001784912
Adamts6	-1.046199922	0.001792373
Marco	-2.863260571	0.001796334
Gm29127	3.305457985	0.00180658
Orc1	-1.629771836	0.001858331
Fitm1	1.973349231	0.00187953
4930546K05Rik	3.506602971	0.001884329
Kif18b	-1.922555642	0.001890269
AC122305.1	1.884006252	0.00190851
Cd274	-1.271334823	0.001918503
Scimp	-1.016824287	0.001962248
Mir148a	2.92783801	0.001974834
Serpina12	2.4005164	0.001976214
G630030J09Rik	2.367167079	0.001983597
Gm5834	1.467692728	0.001998857
Mki67	-2.416246583	0.002003842
Gm5106	-2.840754429	0.002007018
4930554G24Rik	-2.569846605	0.002012419
Pnliprp2	-4.916420541	0.00202668
Fam186a	2.126131082	0.00204542
Themis	2.273208399	0.002047525
Cnpy1	-4.141381863	0.002062712
Bcl3	-1.05628231	0.002065208
Fam209	2.663309811	0.002083014
Ckmt2	-4.646459629	0.002085517
Cav1	1.526111932	0.002086255
Gal3st1	1.659606956	0.002093726
Fdps	1.514892817	0.002116806
Far2	2.049630466	0.002116849
Gbp2	-1.394083053	0.002136677
BC049987	1.739428989	0.002150835
Cd69	-1.064925206	0.002157428
Sult2a5	-4.36688382	0.00216106
Dnah5	3.121762783	0.002167236
Gm15922	-1.437854393	0.002168232
Mcm10	1.560841879	0.002172758
Clspn	-1.646350334	0.002190456
Chga	-5.7657243	0.002200611
Fut7	-1.714101543	0.002206409
Cenpe	-1.521153273	0.002220235
Gm16189	2.740781558	0.002225255
Knl1	-1.727604526	0.002225769
Klrc3	-1.799795934	0.00224422
Myot	-3.833410116	0.002244509
Gm8623	3.985741547	0.002252658
Aacs	1.77512219	0.002257931
Gsto2	-1.644754087	0.00226229
Mup13	2.75000505	0.002263161
Gm3591	-6.897763929	0.002265385
Hsd3b1	-4.4690243	0.002281213
Igdcc4	3.171245638	0.002289507
Slc25a30	-1.278756275	0.002294904
Ddx3y	3.452571841	0.002345731
Mmp27	-2.144862997	0.002379369
Peg3	-1.261760387	0.002386917
Gm32834	3.391480085	0.002393843
Fam196b	2.543905463	0.00239416
Cyp4a12a	3.141661144	0.002398815
Gm2996	-4.208943596	0.002422066
Gm10638	-2.344643691	0.002427492
Trbv3	-2.491553851	0.002446624
Dnah12	1.871178138	0.00246728
Hdx	-1.333746477	0.002492785
Gm26903	1.865996141	0.002523389
Gm28375	2.175835501	0.002523631
Smc1b	-1.505559087	0.002538505
Cox6b2	-2.644199151	0.002549632
Gm13855	-2.045016328	0.002553135
Cyp2c65	2.652487126	0.002617309
Lef1	-1.552440873	0.002618293
Meig1	1.541770172	0.002618593
Ccna2	-1.658363307	0.002618751
Gm33037	1.411665986	0.002629935
Ins1	-5.115983531	0.002635166
Tnni2	-3.275837888	0.002639405
Gm45225	-3.643004039	0.002646889
Gm31522	1.219342071	0.002667517
Inpp4b	-1.094759189	0.002669491
Il2ra	-1.403247362	0.002702118
Cel	-5.820968381	0.002733032
Ltf	-2.322482231	0.002738536
Gm13178	3.696611589	0.00276473
Tnnt3	-3.390421448	0.002779801
Car2	-1.36747419	0.00279782
Gm37240	-1.257240885	0.002820269
Acta1	-5.990747178	0.002832281
Gm7334	-1.888070184	0.002884684
Chn1	1.724323287	0.002921146
Nt5e	-1.789910724	0.002953066
Erich3	-2.394053954	0.002973361
Ctrc	-4.734150041	0.002996056
Klk8	-1.62146474	0.003007121
Cyp2c54	-1.242646266	0.003017548
Cyp2g1	-1.942340068	0.00302006
Polq	-1.63251036	0.003028114
Slc6a2	-3.303136056	0.003053769
Ms4a4c	-1.404991421	0.003084339
Cpa1	-5.945140956	0.003088484
Gm8773	3.684193058	0.003128967
Gm1673	2.026733772	0.003132025
Gp1ba	-2.267352895	0.003155345
Gad1	-3.538912662	0.003155459
Il18rap	-1.271758902	0.003166595
Myh2	-5.527036366	0.003178784
Cyp2c53-ps	2.314753077	0.003222144
Ckm	-5.375814086	0.003227311
Ins2	-5.313895505	0.003241438
Mb	-4.663620552	0.003249038
Gm5340	2.281726625	0.003262944
CT009713.3	1.504432784	0.00326669
Fcnb	-3.092573924	0.00327026
Serpinb6b	1.216592901	0.003310747
Kif14	-2.008050517	0.003344572
Fabp3	-2.918422773	0.003360022
Gm19619	1.172000174	0.003369227
4933400F21Rik	1.749385432	0.003378654
Aox3	1.395200151	0.003383843
Nlrp4d	2.358728512	0.00341439
1700057G04Rik	2.341219301	0.003458948
Pgam2	-3.204711569	0.003460927
Gm7631	2.236739626	0.003462073
Ighv8-8	-2.694191502	0.003466724
AC107757.2	2.534786955	0.003473896
Igkv1-135	-1.549797703	0.003486468
Snai3	-1.724481087	0.003502488
Gm30624	3.388185693	0.00350854
Slc38a5	-2.991017071	0.003530196
Abcb1a	-1.38631266	0.0035329
Camp	-2.235909164	0.00353978
Pcsk2	-2.951208084	0.003545456
Esr1	-1.110871371	0.003565071
Mlnr-ps	-3.510913663	0.003608355
Gm26876	-2.76509068	0.003610196
Gm12943	3.553267126	0.003615981
Slc36a2	-3.127211162	0.003616637
Endod1	-1.168470389	0.003621631
Gm5541	-3.485187445	0.003624012
Pmvk	1.584588209	0.003626832
1700111E14Rik	-3.229483204	0.003634906
AC154627.2	-2.139428824	0.003639667
Slc26a8	1.217721602	0.003651677
Top2a	-1.515689883	0.003654975
Fam124b	-2.848665515	0.003658672
Gpc1	1.288783287	0.003661868
Nusap1	-1.886801252	0.003727681
Prkar2b	-1.542290269	0.003747029
Acot3	-2.998434718	0.003773281
Pcyt1b	-1.430444777	0.003791157
Gm29718	2.059120339	0.003804117
H2-M10.1	3.457532493	0.00381285
Myh1	-5.096211271	0.003820739
Gm6614	2.128973457	0.003864155
4930435C17Rik	3.798805103	0.003870751
Tnnc2	-4.463198185	0.003874899
Rad21l	-6.295990634	0.003876713
Ptgs2os2	-2.53821872	0.003881083
Lockd	-1.864562812	0.003895563
AC160109.1	-1.722526112	0.003900192
Olfr873	3.115385828	0.003910095
Kdm5d	3.614687866	0.003921672
Fanci	-1.541331165	0.003922842
C530008M17Rik	-2.806420143	0.003973634
Gm45091	1.08691546	0.003977867
Fam84b	-1.233105062	0.003991906
Mns1	-2.504719362	0.00400759
1700111N16Rik	-2.726887078	0.004012754
4930535L15Rik	-2.540828451	0.004034305
Dnah11	-1.148998095	0.004043136
S100a8	-1.207637966	0.004045414
Cgref1	1.003408411	0.004072045
Kank4	-2.612315406	0.004089098
Rpl19-ps12	-3.767945382	0.004102701
Abca13	-1.731027605	0.004107004
Gm31121	3.742934001	0.004116454
Gm13261	2.835522654	0.004177077
Vmn2r26	2.649516036	0.004207882
Gm3511	2.185284146	0.004219626
Fam83f	1.402326467	0.004233121
Cyp11a1	-4.872993083	0.004258163
Hao2	-2.869164796	0.004265804
C4a	2.568904469	0.004280541
Cd2	-1.236092644	0.004290797
Slc17a6	7.677943512	0.004319085
Mybpc2	-3.559090311	0.004340208
Gm5037	1.253704057	0.004355892
Gm4631	3.323299149	0.004358147
Gm16152	2.278582757	0.004391336
Slc24a2	-3.108341905	0.004435612
Ovol3	1.787396336	0.00443817
Ank1	-2.885361596	0.00445111
Cables1	-1.337972275	0.004490257
AY512931	2.679668834	0.004512386
Gssos2	2.342142252	0.004520018
Rundc3b	-1.568308263	0.004520387
Reg1	-5.065724752	0.004553603
Cmya5	-2.536384903	0.0045555
Nedd9	-1.136349513	0.004558612
Mtnr1a	2.632941047	0.004588201
Gbp2b	-1.462809067	0.004606303
Tnf	-1.618349697	0.00460716
Trpm6	-1.693815184	0.00463469
C330002G04Rik	1.834630498	0.004655257
Acpp	-3.49993139	0.004683818
Mas1	2.137069859	0.004687811
Fxyd7	1.169471403	0.004696956
A330102I10Rik	2.657514711	0.004701504
Samd13	2.214517032	0.004775832
Camk4	-1.518703076	0.004780637
Ndc80	-1.405146566	0.00479391
Slc15a5	1.355961752	0.004800028
A530058N18Rik	-2.920564899	0.004803087
Lmod3	-1.519290743	0.004818753
Gm9568	1.689151002	0.004820344
Gngt1	1.651681352	0.004831531
Frmd7	-2.088354491	0.004836435
E2f7	2.674607014	0.00485573
Akr1cl	-4.501959937	0.004858881
Myh4	-4.832146783	0.004860443
Otop1	-3.285804432	0.004874919
D430041D05Rik	-3.529981839	0.004915478
Gm13655	-2.902842968	0.004918749
Gm15322	2.290652915	0.004940139
2810408I11Rik	1.018064132	0.00494611
Gssos1	1.614109581	0.004973351
Gm379	-1.177337999	0.004988173
Asf1b	-1.222393237	0.005030727
Chgb	-4.672138174	0.005031366
Plekhg4	-2.176956308	0.005031712
4930471C06Rik	2.817502027	0.005038424
1700097N02Rik	2.086123382	0.005062713
Gm46224	-1.180598017	0.005075847
Jaml	1.844013935	0.005137115
Igkv12-98	-2.952157627	0.005140602
CT009550.1	-2.39632024	0.005162361
Kif15	-1.195097793	0.005198627
Gm40849	2.273476153	0.00520144
Gm6645	1.657894228	0.005216447
Gm20429	-2.171486905	0.005232679
Mir6358	2.972415942	0.005313515
Atp4a	3.054004245	0.005322559
Gm9689	2.539907212	0.005331626
AC159301.1	2.417047914	0.005366337
Gstp1	1.452057338	0.005369372
Gm3667	-3.87561385	0.005384329
Itk	-1.388459185	0.005404467
Rad54l	-1.326028147	0.005405458
Duoxa1	2.969819452	0.005431708
Gm44773	1.453307155	0.005438332
2310008N11Rik	-2.224356256	0.005449486
Slc36a3os	-2.352706001	0.005457328
A130006I12Rik	-2.365310465	0.005466622
Gm11365	-2.045065853	0.005473516
Fam107a	2.134560604	0.005474436
Folh1	3.233790868	0.005480939
Ighv1-34	-2.490511746	0.005482023
Bub1	-1.435785547	0.005509327
Fam171b	-1.730891847	0.005515637
1700028P14Rik	-2.724701796	0.005559176
4930458D05Rik	-1.030286129	0.005567771
Gm38843	-2.099118249	0.005568197
Slfn4	-2.148323555	0.005585391
Gm17749	-2.497236315	0.00560274
Gm13623	6.152393239	0.005607503
Gm45620	1.929975929	0.005611576
Gm3724	-1.083249204	0.005627842
Gm11764	-2.500087626	0.005671344
Gm18854	3.84370836	0.005689765
Gm9934	2.29669568	0.005698657
Gm26869	2.353296707	0.005698657
Gm26527	2.361602125	0.005698657
Cstl1	2.369270904	0.005698657
Myoz1	-2.543071935	0.005702434
Slc24a4	-2.684207995	0.005711965
Chrna4	3.175845477	0.005723734
Slc34a2	-3.113355388	0.005747307
Kntc1	-1.528790495	0.005751311
Gm30931	1.366779175	0.005784653
Elovl6	1.135601977	0.005796367
Arhgap15	-1.009420658	0.005815339
Nuf2	-1.377121948	0.005830201
Gm40999	2.226755031	0.005833873
Npsr1	2.229989969	0.005834013
Tcrg-C1	-1.997790958	0.005851447
Gsn	2.822088736	0.005871337
Slc5a2	-2.509302441	0.005875869
Gm17184	2.228432403	0.005879033
Gm28729	2.347611472	0.00588989
Per2	1.011088784	0.005903809
Slc22a28	1.810492641	0.005920069
Gm11620	2.502789209	0.00595231
Ighv1-53	-2.217551996	0.005959672
Phf11a	-1.061465214	0.00597808
Ms4a4b	-1.409561986	0.005982087
Fmo6	-2.684925107	0.005987552
Cela3b	-4.776641538	0.005989809
Tpx2	-1.549966224	0.005997217
Add2	-2.932544105	0.006004377
Htr2b	-2.523149232	0.0060057
Npas2	-2.690653707	0.006050014
Gm14261	2.297717055	0.006053249
1700047K16Rik	1.602395924	0.00606899
Gm43366	-3.644736167	0.006085673
Glra2	-2.325511987	0.006100251
Gm1968	-2.330236448	0.006100251
Gm6639	-2.332006456	0.006100251
Gdnf	-2.347478412	0.006100251
Csrnp3	-2.347302226	0.006100251
Gm17206	-2.35100632	0.006100251
Gfi1	-1.300450509	0.006129149
Kif11	-1.179659664	0.006194001
Gm14053	-2.694754841	0.006204436
Gm9795	1.901969709	0.00621487
Gm16059	-2.317103252	0.006215907
4930595M18Rik	-2.497243539	0.006231761
Slc9a3	3.677013211	0.006237048
Gm14009	-2.821697077	0.006251159
Olfr1358	2.73328121	0.006271823
Rhag	-3.568783497	0.006298337
Tecrl	-2.895334969	0.006312251
Btnl10	-3.584576311	0.006323518
LOC665443	-2.533749387	0.006343833
Mrgprb12-ps	6.950624001	0.006383195
Gm13012	-1.609644727	0.006412908
Eef1a2	-3.023378647	0.006436757
Kif4	-1.308933632	0.006456316
Cyp2u1	2.52332685	0.006473001
Kif23	-1.04702981	0.00648518
Gm13183	-2.53675016	0.006499125
Fcrl6	-2.328272656	0.006500975
Diaph3	-1.477786003	0.00651978
Gm26713	-2.541071651	0.006553881
Cxcr3	-1.27859909	0.006557594
Psg29	4.553303652	0.006636902
Gdap1l1	-2.113968841	0.00666636
Neil3	-1.76277492	0.006690615
Klk1	-2.661128837	0.006703845
Rpl19-ps9	-2.408373148	0.006704444
B3galt5	-1.766238615	0.006717446
Cxcl9	-1.821237735	0.00672793
Lsamp	-1.327630852	0.006761768
Wbscr25	-2.952663282	0.00677445
Gm35189	-2.593416723	0.006784835
Bcl2a1b	-1.645678199	0.006797444
Gm44503	-2.333174061	0.006839088
n-R5s164	-2.343373866	0.006866217
Ica1l	-2.513895032	0.006887666
Gypa	-3.642475938	0.006909392
Ntf3	-1.136859588	0.006922893
AC153821.1	-2.325099701	0.00693037
AC113031.7	2.634615044	0.006932507
Cdc6	-1.513425315	0.006953711
4930570G19Rik	-2.501124638	0.006959665
Gem	-1.115777668	0.006972516
Gm43626	-3.481860264	0.006995463
Gm40653	2.553607422	0.006995605
A830073O21Rik	-2.350214451	0.007036792
6430531B16Rik	-2.992080008	0.00706968
Arl5c	-1.103494543	0.007096769
Gm3654	2.985928463	0.007126121
Gm34664	1.865594767	0.00714219
Skap1	-1.048797534	0.00715499
Rhox13	-3.800562212	0.007194023
Gm26753	2.150912071	0.007275889
Gm13418	2.156389472	0.007275889
Gm15425	1.67278427	0.007286188
Gata1	-2.977906624	0.007336644
AC153548.1	-3.767824506	0.007337133
Chrm3	2.302944115	0.007362801
AC154171.2	-2.535319405	0.00736363
Mcpt8	-2.481913914	0.007364596
Adgrf3	2.068121437	0.007365497
Nsl1	-1.073896983	0.007428797
C230088H06Rik	1.407326474	0.007442354
Mup19	2.557327353	0.007451256
2310047D07Rik	-1.9259715	0.007475035
Psapl1	3.767241885	0.007520173
Cd52	-1.016232227	0.007536422
Nat8f7	-2.045066954	0.007554095
Cyp4a12b	3.505948082	0.007557436
Nat8f6	2.258660037	0.007577663
Espl1	-1.271680948	0.007597225
Ccl20	2.266304007	0.007632952
Gm5096	1.416586261	0.007638994
A630012P03Rik	-2.416796356	0.007649715
Fam89a	-1.500344801	0.00767478
Ifit1bl1	-1.934638891	0.007684919
1700061I17Rik	-1.926970672	0.007698822
Gm16194	-1.758551537	0.007722166
Serpine2	2.243651861	0.007737322
F13a1	-1.178922364	0.007741882
Mfap3l	1.353325731	0.007760375
Fmn2	1.234261325	0.007760552
Myl1	-3.584458312	0.007776937
Platr17	-2.110484354	0.007777164
Trbv16	-2.099102792	0.007827144
Gadd45a	-1.216058814	0.007860894
Gm12865	2.317932521	0.007863097
Ighv1-62-2	-2.37564665	0.007866924
Gm34105	2.319493037	0.007910754
4930444P10Rik	3.568323965	0.00791227
Hemgn	-3.615440364	0.007953495
Klk1b22	-7.347871152	0.00800417
Gm27029	-1.960784995	0.008017371
Slc28a1	1.488181613	0.008049147
Ccsap	-1.314058662	0.008056349
Kif22	-1.224744852	0.008083661
Gm2446	-2.127365786	0.008142067
Igsf1	1.570932171	0.008208145
Ube2c	-1.41073861	0.008216001
Gm4540	1.008927047	0.008216577
Gm5743	2.410426088	0.008303507
Gm13502	1.389755822	0.00830756
Cyp4a14	-2.384668747	0.008329475
Gm33728	-2.386432852	0.008329579
Pld5	-2.236977609	0.008335497
CT573422.1	-5.795151085	0.008385115
Gm34921	-1.306989856	0.008402528
Socs2	-1.484678327	0.008412242
Abcg4	-2.465572181	0.00842288
Ern2	-1.817627225	0.008446107
Igkv3-5	-2.619942999	0.008495906
Ermap	-3.470315962	0.008502366
Ly6g6f	-2.484007842	0.008528653
4933423P22Rik	1.944567903	0.008543153
Ttn	-2.986363751	0.008546861
Psg18	3.08212288	0.008568609
Cd3d	-1.130509809	0.00858292
Gm16332	1.264684396	0.008598921
Ncaph	-1.044772634	0.008612167
Serpinb7	-1.974692547	0.008614861
Gdf3	-1.890916201	0.008620354
Osgin1	-1.259053411	0.008681486
Ankdd1a	-2.132605707	0.008741388
CT485606.1	2.361245228	0.008752195
Ipcef1	-1.027670619	0.008859169
Ckap2l	-1.331480062	0.008887015
2310002D06Rik	-2.469301432	0.008889779
Cyp7b1	1.847226284	0.008912371
Slc9b2	1.272879904	0.008929494
Gm12504	1.855439525	0.008934461
BC026762	-2.415827587	0.008950245
Mup-ps15	2.35493388	0.008990356
Otud7a	1.777216951	0.009031793
Gm14697	2.144111261	0.00904715
Fbxo43	2.373276735	0.009083555
AC165254.1	-1.20448928	0.009116412
Ctsw	-1.195107106	0.009116428
Gm35190	2.074692247	0.009166916
Zfp534	1.573516236	0.009184792
Olfr1459	2.527959829	0.009195043
Ticrr	-1.524142474	0.009204769
Dusp14	1.134686988	0.009232446
Gm7443	-2.290888291	0.009253197
Gm2511	-2.673915621	0.009274898
Ccdc92b	-1.949224101	0.009276664
Dynlt1f	-1.176247904	0.009343233
Gm5800	2.591052746	0.00934404
Ngp	-2.213232012	0.009355787
Trim10	-2.812124002	0.009380633
Gm5570	-3.616896234	0.009392083
Got1l1	2.105146499	0.009418189
Mc2r	-4.745594908	0.009455849
Gm44964	-2.427961667	0.009496623
Ptk6	1.337661932	0.009497462
Gm6992	-2.084433964	0.009540731
Gm15807	2.9326497	0.009553441
Spx	-1.874518484	0.009567926
Cidec	2.022815683	0.009573097
Gm20679	-3.832764737	0.009574626
Uty	3.281841756	0.009581293
Igkv12-44	-2.320352221	0.009597018
Scg2	-3.817461534	0.009643812
Slfn14	-3.041381753	0.009644349
Gm29650	2.641758161	0.009649586
Kap	-4.068941844	0.009681494
Slfn3	-1.0528975	0.009690289
Sdcbp2	1.885994525	0.009727902
Adcy1	-2.739960849	0.009797374
Acmsd	1.092511765	0.009801014
Cd79a	-1.042234116	0.009802932
Pcp4l1	-1.103353326	0.009874699
4933404I11Rik	-2.477775861	0.009876424
Gm13176	-2.513872593	0.009950019
Rpl28-ps3	-2.607945753	0.009954129
Abca15	2.182880698	0.00996034
Lypd3	2.190957317	0.010010591
Rhd	-3.216703452	0.010043889
Redrum	2.024700318	0.010045301
Eprn	-1.807868514	0.010161253
AC105407.1	2.327591832	0.010180204
Pla2g4d	2.946411208	0.010261758
Serpinb10	-1.694609353	0.010306085
A730089K16Rik	-2.851801235	0.010309519
Fthl17a	4.621192542	0.01031208
Gm13881	-2.527956064	0.010332956
Smcp	2.097420406	0.010355294
Rgcc	-2.022100663	0.010378454
Spink1	2.193704036	0.010406861
Fat3	-3.052474636	0.010527034
Gm7833	1.406211589	0.010569012
Slc4a1	-3.29807197	0.010580213
I830077J02Rik	-1.090564587	0.010584594
Hrc	-2.559188774	0.010630708
Rprl3	-2.568146133	0.010647879
Olfr727	4.009640148	0.010661406
Hmmr	-1.556504371	0.010680008
Bub1b	-1.202959324	0.010719283
Ska1	-1.519761724	0.010742297
AC139754.1	-2.343016722	0.01075103
Cpa2	-6.589923066	0.010780677
Saa-ps	4.492978402	0.010790346
Ralyl	1.517222857	0.010794905
Gm23287	-2.342641098	0.010824138
Cd6	-1.470590965	0.010845769
Scd1	1.381632381	0.010849064
1700054M17Rik	-2.315324533	0.0108629
Cldn13	-3.519263695	0.010881339
Cxcl10	-1.514024618	0.010889101
Gm26827	2.404996621	0.010931933
Usp51	-2.554312848	0.010956075
Gpr85	-1.725882563	0.010993298
Tmem182	-2.724325867	0.011009712
9130213A22Rik	-2.097905642	0.011011981
Gm4131	1.25146455	0.011022661
Col5a3	1.30304848	0.011023168
Kbtbd13	-1.935030563	0.011037733
Cd226	-1.235354159	0.011065797
Dpy19l3	1.214740522	0.011102987
Malrd1	-1.706486876	0.011151267
Thy1	-1.044188927	0.011164209
Gm16267	-2.485373799	0.01116761
1700057H21Rik	-3.030690039	0.011174971
AW495222	1.081612157	0.011190397
Tmcc2	-1.28527297	0.011211737
1700007F19Rik	1.649763878	0.011259325
A330087D11Rik	2.271185687	0.011302779
Gm5420	2.497757933	0.011332076
Gm41231	1.213922424	0.011336363
Ighv5-9	-2.129611336	0.011360812
Tmem171	-1.975822626	0.011379616
Gm3054	3.36111568	0.01141457
Zfp993	1.158600391	0.011440621
Onecut3	2.830527001	0.011454055
Gm3558	-3.723481984	0.011472126
Npb	1.479293422	0.011555626
Gm29475	2.231085074	0.011572642
Gm35013	-2.53960615	0.011615737
Cdhr2	3.034167617	0.011638572
Gm4598	-2.535357247	0.011644715
Sall4	1.907807655	0.011648146
Gm5431	-1.008772865	0.011651661
Tacr2	-2.281427878	0.011688311
Mpo	-2.392799998	0.011799857
Gm7902	1.026363587	0.011813611
Mis18bp1	-1.047608458	0.011856179
Chil6	2.675103106	0.011870847
Gm13019	2.203576799	0.011881917
Efcab5	-1.465151381	0.011913358
Ppp1r1a	-2.273341734	0.01198634
Gm38325	-1.858739738	0.011996688
Dntt	-1.131409531	0.012001966
Gm26882	-2.017916792	0.012021745
Dnase1	1.829382208	0.012027095
Gm32296	-2.085561183	0.012045607
Dapl1	-2.112513363	0.012051278
Fam83c	2.927643451	0.012060275
Cass4	-1.29230918	0.012145482
Mxd3	-1.618314104	0.012154954
Zfp984	-1.661574158	0.012159436
Gm38590	4.106983018	0.012228369
Hsh2d	-1.327505989	0.012233215
Gm17746	-1.583314401	0.012240401
Cdc25b	-1.047444974	0.012245907
Galnt6os	-2.940748096	0.012256997
Tnfsf4	-2.099118618	0.01230045
Gm26693	-2.103572683	0.01230045
Rln3	-2.111400963	0.01230045
Prss50	-2.113505878	0.01230045
Gm29094	-2.117747548	0.01230045
Gm39147	-2.122158246	0.01230045
Vstm2a	-2.124651057	0.01230045
Gm44768	-2.122988771	0.01230045
Ighv2-7	-2.122495147	0.01230045
Gap43	-2.123707048	0.01230045
Gm15829	-2.129752368	0.01230045
D730003K21Rik	-2.140904043	0.01230045
Gm45463	-2.138434555	0.01230045
Gm16234	-2.141930391	0.01230045
Gm12606	-2.153754054	0.01230045
AC120406.1	-2.163635308	0.01230045
Rnu12	-2.171468012	0.01230045
Ccnb1	-1.576225426	0.012328043
Sucnr1	1.304521785	0.012354616
AC164883.3	1.727979005	0.012383471
Gm28117	2.915281152	0.012394682
Gm10591	-2.950088246	0.012413196
Ephb2	2.550885292	0.01243771
Gm45446	-2.600353666	0.012492428
Sncb	4.775486067	0.012530062
AC090659.2	-2.1381273	0.012565818
Gm43748	-2.142629644	0.012618426
Gm7183	-3.244733355	0.012656342
Mvd	1.254619329	0.012668483
Tmprss11a	2.328871626	0.012679858
Fam220-ps	2.774684954	0.01268773
Cd101	-1.333314089	0.012713587
Kcnn4	-1.574727829	0.012718369
Prc1	-1.407839136	0.012748442
Gm16538	-2.746984305	0.012847476
AI662270	-1.421833061	0.012862588
Pla2g1b	-4.845114997	0.012878329
Oxtr	-2.478963493	0.012880921
Arhgap36	1.77310154	0.012892802
Myh6	-2.965474095	0.012952421
Gm12198	-2.216591789	0.012968763
1700003G18Rik	1.425309631	0.012976691
A330044P14Rik	-2.403785679	0.012982725
Arntl	-1.200654753	0.013100668
C630028M04Rik	2.352595693	0.01312438
Gm34552	1.619587429	0.013124927
Gm15448	-1.038942514	0.013167931
Gprc5a	1.712367882	0.013209821
Adam7	2.842725425	0.013210557
Eif4e1b	2.990260302	0.013227153
Gfi1b	-2.939424869	0.013237876
Fam71a	-2.157123184	0.013266902
Morc4	-1.211670818	0.013289684
Pkmyt1	-1.04596187	0.013321215
Lhfpl3	-1.60603466	0.013334304
Gprc5b	1.571849851	0.013368927
2610028E06Rik	1.903386832	0.013389885
Gm33222	1.948742775	0.013407253
Gm8321	1.954117791	0.013407253
AC155237.1	1.996749211	0.013407253
Gm7558	2.002290451	0.013407253
Slc16a8	2.008525678	0.013407253
Gm45488	2.001611245	0.013407253
Slc13a2os	2.010743323	0.013407253
Idi2	2.002522808	0.013407253
Ccdc177	2.011806695	0.013407253
Gm43364	2.047276345	0.013407253
Prm1	2.048101471	0.013407253
Gm5364	2.053673024	0.013407253
BC051077	2.054574321	0.013407253
AC122327.4	2.05314029	0.013407253
Gm28085	2.06216485	0.013407253
Satl1	2.067595091	0.013407253
Mt3	2.090657889	0.013407253
Gm20755	2.091306623	0.013407253
Gm20618	2.096126852	0.013407253
4933428P19Rik	2.100491311	0.013407253
AC121942.2	2.103589465	0.013407253
Melk	-1.350835302	0.013445777
Olah	2.063471093	0.01349547
Jakmip1	-1.115234771	0.013627931
Gm14132	2.022800185	0.013658269
Chst11	-1.137880306	0.013673176
1500009C09Rik	-3.001209283	0.013698774
Alox12	-1.060106087	0.013700669
Gm42809	1.838776791	0.013715807
Gpr88	2.04622564	0.013731884
Obscn	-2.274578106	0.013748294
Gm4835	1.279970118	0.013761092
Zbp1	-1.044520267	0.013815833
Prom2	-2.81004994	0.013817712
Gm22317	-2.166486296	0.013855932
Spta1	-2.778644795	0.013860638
Saa3	-3.167465971	0.013883487
Gm16206	1.884923762	0.013897113
Kel	-3.256897011	0.013899005
Gm11762	2.33254859	0.013905568
Ccdc36	1.973546025	0.013911894
Ubash3a	-1.290490337	0.013914119
Gm9729	4.403221238	0.013926973
Amy2a3	-4.299533834	0.013949611
Gm31258	2.378580121	0.013956023
Gm46204	1.816594181	0.014004985
Thrsp	1.216238142	0.014054686
Tdpoz2	-6.85841985	0.014064075
Actn2	-2.387576705	0.014094117
Ppy	-2.654654994	0.014111158
Slc22a6	-2.478217037	0.014115502
Gm32921	2.03798082	0.014115577
Chn1os3	1.355918881	0.014128524
Mup-ps20	-4.024399054	0.014149655
Syt16	2.072975262	0.014214449
Atp6ap1l	2.401898342	0.01426956
Mybl2	-1.280096121	0.01429449
Zfy1	2.38957844	0.014298394
Duoxa2	-1.985509105	0.01430221
Gm28588	2.556639071	0.0143053
Ifng	-2.14042654	0.014323933
Ceacam3	2.588403713	0.014349763
Gm10532	1.682037292	0.014359878
Gm37245	1.690407255	0.014417301
3425401B19Rik	-2.898653896	0.01441985
Lrrc34	2.049121113	0.014456026
Gm43797	1.441125986	0.014515177
Rpl19-ps10	-2.4454149	0.014525892
Trim58	-2.803404081	0.01455062
Gal	-2.593468385	0.014559596
Rpl13-ps6	1.758118883	0.014587386
Tceal5	2.118848937	0.014606457
Aurkb	-1.173411666	0.014625294
Pxt1	-2.645945524	0.014637931
Them5	1.514841906	0.014682965
AC138765.1	2.050072074	0.014693276
Gm34785	-2.419092751	0.014738229
Calca	1.506696114	0.014844604
Gm39228	-1.92931181	0.0148907
Tmem200c	1.934192787	0.014922636
Gsdma3	1.954455857	0.014922636
Gabra5	1.901237822	0.014922636
Gm15950	1.928641404	0.014922636
Gm10067	1.99435062	0.014922636
Trbv13-3	1.966920628	0.014922636
AC124687.4	2.03618506	0.014922637
Mup11	3.477419676	0.014932493
B430319H21Rik	-2.015673086	0.01509007
Acod1	-1.695559507	0.015113085
Crygn	1.012984059	0.015127444
Nr5a1	-4.652431565	0.015146389
Dcst2	1.37363874	0.015166385
Gm5714	2.382043288	0.015197524
Gm31887	-2.194983427	0.015201313
Grm1	2.328830318	0.015205258
Sst	-2.800808645	0.015231261
Gm6580	1.86647234	0.015249209
Slamf8	-1.242961445	0.015250692
Slc4a10	-2.824584756	0.015291589
Fap	-1.20358188	0.015323432
5430401H09Rik	-2.950518432	0.015381487
Ifit1bl2	-1.260361632	0.015399334
Cyp4a29	3.630567016	0.015456769
Gm11342	1.173790068	0.01553331
Trim54	-2.962474642	0.015573713
Pacsin1	-1.296770356	0.015608948
Gm14548	-1.254525213	0.015620861
Gm20775	2.531010332	0.015675433
AC155167.3	2.425453939	0.015693199
Gbp6	-2.350106639	0.015707657
Gm8724	1.759261587	0.015723553
Best4-ps	1.775494719	0.015723553
Sycp2l	1.89180832	0.015741277
Tubb1	-2.093038934	0.015757776
Dmrtb1	-3.100074017	0.015758963
Gm37359	-3.013111226	0.015768509
Fam183b	-2.077410273	0.015797456
Tgtp2	-1.20093031	0.015797781
Arhgef16	1.234483516	0.015800021
Gm14102	-1.945211517	0.015858771
Gm29459	2.0340697	0.015869446
Gm42742	-1.95697439	0.015885342
Cbr3	1.44800093	0.015924083
Llph-ps1	2.314150993	0.015939497
Gje1	-2.32410576	0.015984756
Slc6a18	-4.152767238	0.016105644
Ighv5-16	-2.486923128	0.016105973
Iglc3	-1.234552908	0.016119144
AC025913.2	2.649938524	0.016119866
Lao1	2.925868372	0.016126438
Zfp202	-1.05569213	0.016135296
Nt5c1a	-2.442222858	0.016136399
Slc22a27	-1.643296527	0.016142664
Slc22a3	1.35235794	0.016188948
Gm43089	2.769866974	0.016211014
Pnmt	-4.253605704	0.016221973
Ifi44	-1.085930455	0.016229215
Tox	-1.050599092	0.016261414
Zfp459	-1.201390731	0.016302117
Gm11007	1.847293642	0.016319541
Ms4a7	-1.560497158	0.016343303
Dynlt1a	-1.283446324	0.016445588
Ifngas1	-1.56507733	0.016542609
Gm32468	2.814379883	0.0165476
Gm7198	3.349545392	0.016604173
Gpx5	3.570362967	0.016654612
Pvalb	-4.767939383	0.016659676
Gm15419	1.969386444	0.016661826
Cenph	-1.22776689	0.016679455
Gm34768	-2.34569447	0.016687931
Slc12a1	-3.798204947	0.016691042
Fkbp5	-1.075426168	0.016699887
Tnfrsf17	-1.91588173	0.016753336
Nrg2	-1.873590089	0.016813976
Gm16006	1.008198186	0.016858072
6330403K07Rik	-2.311657672	0.016880643
Ctrl	-2.353138853	0.016901785
Gm17058	-1.793008511	0.016916109
Il21	-2.102799577	0.016923998
Il18r1	-1.044470661	0.016932817
Clstn2	-1.120954615	0.016938779
Prss34	-1.899309272	0.017000135
A130051J06Rik	1.206219321	0.017040015
Gm31849	3.339890718	0.017062406
Defb25	-1.762729413	0.017136114
Gm29394	1.569279316	0.017151095
Gm4779	1.951270086	0.017185942
Th	-5.47255799	0.017227603
Apobec2	-3.861174303	0.017270555
Il1b	-1.117698754	0.017286811
Pdia2	-3.063352245	0.017338821
Kcnq5	-1.161118954	0.017347305
Tmprss11e	2.023647377	0.017369398
Gm12385	2.123477707	0.017424001
Treh	1.28853139	0.017428642
AC154257.1	-2.315454889	0.017447926
Gm44911	1.230740191	0.017480178
Gm12399	1.911045851	0.017511957
Dscam	-1.471169212	0.017545347
AY074887	-2.12058746	0.017577201
Resp18	-2.717038083	0.017607262
Rcan2	-1.531775556	0.017607818
Ryr1	-2.108042068	0.01762659
Eif2s3y	3.162600965	0.017660747
AC163664.1	-3.048477428	0.017665827
D6Ertd474e	-2.122512808	0.017669825
Klhl30	-2.138807857	0.017686513
Gm30524	-2.418311549	0.017695176
Pla2g4c	-1.365461559	0.017743998
Slfn5os	-2.327166484	0.017770342
Gm5306	-2.124756351	0.017771325
Epb42	-3.033690994	0.017839321
Gm14538	2.375211938	0.017856937
Ptgfr	-1.190803672	0.017868984
Slc44a4	1.162003149	0.017874851
Gm9132	-1.672773433	0.017893766
Glod5	-1.652519887	0.017918907
Pla2g2f	-2.593576242	0.017922003
Gm568	1.91844352	0.017989545
Gm21742	2.984889944	0.017995288
Igkv4-55	-2.166481441	0.018008479
Galr2	-1.873449768	0.018023617
Clec2i	-1.258680122	0.018024659
AC160405.2	1.810766653	0.01805433
Cd177	-1.329590317	0.018159522
Gm13869	2.021292055	0.018205329
Depdc1b	-1.450004563	0.018211048
Gm3788	-1.245629538	0.018307725
Ncam2	1.995413947	0.018347851
Tcrg-C4	-1.054920544	0.018348129
Gm18666	1.047153125	0.018368707
Trim40	-2.138202878	0.018368977
5033426O07Rik	2.394511055	0.018398073
Gm45321	-2.140565238	0.018476556
Ighv1-73	-2.108296524	0.018485096
Adm2	-2.308692151	0.018516217
P2ry10	-1.04383528	0.018517783
Gm9063	1.733687007	0.018568921
Gm43028	-1.688831858	0.018577581
AC164302.1	-2.351485404	0.018592338
Try10	-3.28486821	0.018594613
Iapp	-3.137169559	0.018597947
Lrrc26	2.536006629	0.018610844
Asb2	-1.347911075	0.018639214
Rps12-ps10	-2.774447818	0.018653658
Slc38a11	-2.525471572	0.018825951
Krt72	-3.674578879	0.018831152
Gm5398	-2.149323041	0.018843574
Serpinb1a	-1.599333065	0.018903287
Gm44020	-2.119580123	0.018976455
Acsl6	1.771143356	0.018979623
Gm7979	1.511666651	0.018997789
Hoxb9	-2.945635515	0.019004759
Tmed6	-1.513566003	0.019049192
Gm10790	-2.078262564	0.019056003
Gm17116	-1.140859934	0.019059767
CT009748.2	2.30664884	0.01906707
Slc34a1	-2.837023058	0.019094516
Clec7a	-1.059746292	0.019100882
Art1	-3.791170187	0.019161549
Zfp184	-1.199608149	0.019167458
Galr3	1.940768374	0.019181304
Mdm4-ps	2.148445641	0.019201005
Rab37	-1.142128596	0.019213053
C030014I23Rik	1.021745041	0.019221568
Gm4773	1.942514974	0.019278535
Ighv1-15	-1.937928521	0.019299912
Igkv14-130	-2.196433888	0.019329666
Gm15964	-1.847687536	0.019393194
Cenpf	-1.614769397	0.019479066
Gm43608	-2.134911699	0.01960505
Gm20589	2.343416779	0.019607732
Tph1	-2.135653835	0.019621997
Fabp3-ps1	-1.962974392	0.019645985
Gm5773	-3.276196739	0.019672712
Gm23374	-1.938299879	0.019715978
Bpifa5	-2.167908068	0.019728825
Ercc6l	-1.11215034	0.019741134
Jakmip3	1.734150874	0.019743267
AC158392.3	1.471466345	0.019843606
Kcnk1	2.169342491	0.019890699
Dbh	-5.019742773	0.019937567
Gm5575	-2.169304125	0.019991523
Gm3052	1.966164192	0.019998345
A930009A15Rik	-2.145973908	0.020080187
Gm9358	1.059688782	0.020088015
Gm9268	2.341188746	0.020092142
9430053O09Rik	1.753501577	0.020106277
Gm6850	-3.676069345	0.020111431
Olfr289-ps1	-6.82426107	0.020130022
Bex2	-1.984908877	0.020146493
Lcn5	2.809638802	0.020153555
Fcer1a	-1.662268442	0.020159852
5330413D20Rik	1.969166595	0.020160902
Gm28807	-2.139680926	0.020179867
H2-Eb2	-1.587781056	0.020189178
Cd40lg	-1.73353567	0.020219149
Prtg	-1.278105521	0.020233197
Ighv5-6	-1.831749748	0.020290041
Gstp2	1.272621514	0.020320686
Espnl	-1.203922765	0.020344473
AC121574.1	-2.292618045	0.020399981
Tchh	1.267903906	0.020404567
Gm13365	1.938226033	0.020449169
Tchhl1	1.885923187	0.020461546
Reg2	-3.389583647	0.020530944
Spink6	2.36973548	0.020536099
Trbc1	-1.016011772	0.020543183
Sis	-2.155795247	0.020556302
Gm2888	-5.587882162	0.020693878
Myl2	-2.720022406	0.020699531
Gm15930	-1.964758736	0.020815278
AC164426.2	1.571884192	0.020819139
Nrip3	-2.130208133	0.02082259
Psg22	2.015537936	0.020841701
Gm7645	-1.683342355	0.020960751
Ska3	-1.303823892	0.020979616
Nxf3	-2.165164288	0.020992622
Gm5706	1.520574117	0.021068549
Gm37795	-1.265918096	0.021080542
Egfr	1.013312179	0.021110092
Krt25	2.316426382	0.021114239
Bcl11a	-1.138432359	0.021122665
4930430A15Rik	2.331279479	0.021184637
Gm7695	2.325837814	0.021198177
Myom3	2.437131687	0.021228211
Gm438	2.338047683	0.021397225
4933405D12Rik	1.122196786	0.021462637
Fcho1	-1.237357153	0.021509884
Gm5784	1.854136956	0.021517738
Gm37174	1.093701219	0.021546099
Gm609	1.049217114	0.021563337
Adam24	-2.007540238	0.021571135
Cyp2c39	-1.965825188	0.021593482
Ttll2	-1.801474363	0.021609787
Gm12160	-1.805892529	0.021609787
AC137842.2	-1.820501793	0.021609787
2310016D23Rik	-1.833941844	0.021609787
Cdh10	-1.83275619	0.021609787
Gpr33	-1.828052122	0.021609787
Runx2os1	-1.885525895	0.021609787
Gm13750	-1.894094081	0.021609788
AC107645.1	-1.893433864	0.021609788
Gm29340	-1.903358936	0.021609788
Rspo2	-1.925327007	0.021609788
Gm9440	-5.097159704	0.021623485
Gm4732	-5.006772651	0.021658408
Gm14025	-1.424425909	0.021660757
Nox4	1.151537262	0.021679761
Reg3b	3.665350487	0.02180188
CT009546.2	-1.300324011	0.021816965
Adra2c	-2.066006516	0.021819746
Gm3727	-4.203398487	0.021849471
Gm5873	1.284507478	0.021874275
Gm21168	1.896627243	0.021876911
Gm20465	2.523789664	0.021936949
Bmper	-1.33638482	0.021953054
Gm20427	1.420921964	0.021998779
Mcub	1.320945354	0.02204465
Gm11578	-2.061217369	0.022053227
Zfp934	1.634929688	0.022131743
Cyp39a1	-1.486445729	0.022150064
Vmn2r51	-4.396698383	0.022286575
Sema3b	1.111752298	0.022299935
Clec4b2	-2.34705457	0.022319293
Syce3	1.654490914	0.022342794
Gm15375	-1.231692812	0.022380163
Gm45330	-1.302614209	0.022408695
Gm3636	-2.401797553	0.022461333
Gm45447	1.692515369	0.022473618
Gm16410	3.553204996	0.022487072
Gm5564	2.578490966	0.022502985
Rps12-ps5	-2.536669293	0.022580793
Gm13199	-1.293201029	0.022643814
Nxf7	-1.305060367	0.022657433
1810041H14Rik	1.560182492	0.022683754
Eno1b	1.064471627	0.022683823
Crnde	-1.947284342	0.022767099
Trim63	-2.267375027	0.022774536
Jchain	-1.095092985	0.022891093
Cyp4a10	-1.494810359	0.022915488
Samd3	-1.179743042	0.022922984
Foxs1	-1.516572868	0.022925761
Gas1	-1.092027065	0.022935597
Gm42711	-2.202510346	0.022948714
Gm16242	1.72247845	0.022949043
Cma2	2.036310421	0.022960878
AC160411.1	1.704506143	0.022990657
AC115735.4	1.513897344	0.022993043
En2	-2.335210217	0.023035011
Gm3002	-2.742474461	0.02304758
Gm13393	2.353463243	0.023122516
Gm15703	-1.380364414	0.023155768
C6	1.706288577	0.023186695
Sult2a7	-1.925350203	0.023225654
Wdr20rt	1.829247493	0.023243336
5830468F06Rik	-1.853569396	0.023317674
Ttc30a2	-1.723392944	0.023343155
A930040O22Rik	-2.082642425	0.023458073
AC125405.1	-2.156818837	0.023464421
Gm3454	-1.172487961	0.023497141
Rad51ap1	-1.12366676	0.023503081
Slamf7	-1.088709038	0.023512939
9830132P13Rik	-2.481002882	0.023523145
Fam19a2	-2.398177028	0.023531579
Gm26759	1.331902219	0.023537191
Gm3149	-3.804369699	0.023602179
Vmn1r184	-1.986616683	0.023667922
AC124601.2	1.965246716	0.023741781
Trbc2	-1.037326557	0.023753327
Gdf11	-1.01801176	0.023801866
Ighg2c	-1.329521796	0.023808467
Gm3115	-2.679244481	0.023840983
CT009713.5	-2.134726627	0.024079837
Ryr2	2.195887669	0.024163103
Asb14	-2.347634898	0.024229597
BE692007	-1.288905666	0.024281923
Dnah17	1.542909067	0.024416015
Igkv16-104	-1.890974971	0.024472582
Cenpi	-1.052164257	0.024476329
Slc1a3	-1.084294517	0.024487747
Gpr18	-1.200864089	0.024515074
Gm34654	1.642620224	0.024571603
Gm3571	1.262375905	0.024586211
Prf1	-1.214889423	0.024610394
Dhrs7c	-2.27656747	0.024712784
Snhg11	1.920035103	0.024774171
Rpl12-ps1	2.614267795	0.024812407
Cyp2b13	-2.746577938	0.024854461
Mrgprb4	2.090246311	0.024936813
Slc39a2	-1.261036076	0.02505049
Gm16143	1.785148792	0.025054707
Tecta	1.599548716	0.025111628
Myb	-1.537545415	0.025129026
Cdc25c	-1.872617978	0.025137547
Atp6v0d2	-1.883405319	0.025137685
Gm34780	-1.85517014	0.025148508
Rit2	-1.85517014	0.025148508
Dnmt3l	-1.863768716	0.025148508
4930402F06Rik	-1.869043711	0.025148508
Gm35161	-1.869059993	0.025148508
Tex33	-1.868829421	0.025148508
A930016O22Rik	-1.873957996	0.025148508
Gm8239	-1.870073404	0.025148508
AC129537.1	-1.87457305	0.025148508
Igkv4-54	-1.876421769	0.025148508
St8sia5	-1.875188208	0.025148508
Gm42141	-1.876613713	0.025148508
Gm20735	-1.878612601	0.025148508
Slc9c1	-1.879553887	0.025148508
Camkv	-1.879241961	0.025148508
Gm11412	-1.885844453	0.025148508
AC115735.5	-1.886735521	0.025148508
Gm16043	-1.883003066	0.025148508
Gm37145	-1.88927701	0.025148508
Sstr1	-1.886258257	0.025148508
Caly	-1.88991005	0.025148508
Gm26509	-1.891421208	0.025148508
BC051019	-1.891553062	0.025148508
Gm4057	-1.889065325	0.025148508
Gm17057	-1.889065325	0.025148508
AI593442	-1.889835681	0.025148508
Gm13156	-1.894052293	0.025148508
Gm42966	-1.893903091	0.025148508
Gm44085	-1.895299308	0.025148508
Slc26a9	-1.894785576	0.025148508
Asb17	-1.896112198	0.025148508
Cnga3	-1.897597559	0.025148508
Prr33	-1.898782128	0.025148508
Lin28a	-1.899030807	0.025148508
Plpp4	-1.898455491	0.025148508
Mgat5b	-1.895784104	0.025148508
Rxfp3	-1.900278443	0.025148508
Gm13204	-1.899995696	0.025148508
Gm13266	-1.89626052	0.025148508
Igkv2-107	-1.902474139	0.025148508
Acan	-1.903298415	0.025148508
Rdh1	-1.900475679	0.025148508
Gm39091	-1.906079725	0.025148508
Gm15207	-1.90604471	0.025148508
Gm30790	-1.90604471	0.025148508
Gm42601	-1.906514337	0.025148508
Mir1934	-1.906514337	0.025148508
Rprml	-1.907374052	0.025148508
4930578M01Rik	-1.908101857	0.025148508
Gm15574	-1.908156386	0.025148508
Gm12694	-1.909050296	0.025148509
Gm42533	-1.911411834	0.025148509
Defb43	-1.912228617	0.025148509
CT025600.1	-1.912362136	0.025148509
AC168059.1	-1.900134202	0.025148509
Olfr1421-ps1	-1.918301339	0.025148509
Gm44216	-1.920387766	0.025148509
1600029O15Rik	-1.926175863	0.025148509
Gm13032	-1.918234735	0.025148509
Gm30517	-1.917278381	0.025148509
Gm15473	-1.925119063	0.025148509
Gm8844	-1.926245978	0.025148509
Igkv8-18	-1.929030929	0.025148509
Gm13726	-1.935618719	0.025148509
Artn	1.42339083	0.025196315
Uhrf1	-1.006545959	0.025326975
Gm9242	1.550717181	0.025327754
Cd96	-1.23949179	0.025388969
Slc30a2	-1.954136885	0.025407961
Muc6	-2.805055344	0.025412948
Gm10961	-1.567084641	0.025434003
Zfp600	1.759876635	0.025443238
Dmtn	-1.362837574	0.025487328
Psg21	2.104053332	0.025580786
Slc5a12	-2.057639868	0.025584165
Gm30676	-2.321215292	0.025662426
Tpi-rs4	-3.429709794	0.025707322
Mypn	1.400109604	0.025736396
Gm42849	1.899086542	0.025745021
Gm15527	1.846282749	0.025780035
Olfr1029	-1.534940957	0.025796829
AU022133	1.745915797	0.025801407
Tcap	-2.492301045	0.025840071
4930444M15Rik	-1.803742819	0.025870856
Gm32389	1.547140501	0.025895652
4930556G22Rik	-1.98604215	0.02590512
Sult2a1	-3.621829147	0.025935683
Gm53	-2.065490088	0.025984952
Terc	1.502351104	0.026051997
Ppbp	-1.785391742	0.026097858
Tspo2	-2.452067523	0.026107672
Igkv14-111	-2.570844294	0.026110852
Gm9141	-2.399776607	0.02613392
Gm20362	-2.378132546	0.026151748
Gm19791	-1.876324866	0.026157497
AC163638.1	2.027538528	0.026216926
Atp2b2	-1.109070454	0.026243913
AC153501.1	-1.318157519	0.026244524
Gm5580	2.130729018	0.026301857
Hmgb1-ps3	1.795328518	0.02631518
Timm10b	1.805938124	0.026325976
Cd3g	-1.07256363	0.026358109
Gm13532	-1.95903146	0.026393527
Dusp27	-2.344841618	0.026471174
Nctc1	-2.344841618	0.026471174
Adarb2	1.728411165	0.026535997
Gm18849	2.124405811	0.026589492
Tmem174	-2.383089867	0.026613551
Cacna1a	-1.029526137	0.026730164
Slc2a6	-1.142735524	0.026811651
Dkk4	2.618304948	0.026832367
1700067K01Rik	1.704730999	0.026836315
4732463B04Rik	-1.505793029	0.026853327
Cxcl13	-1.643212143	0.026895663
Mybpc1	-2.669428771	0.027054238
Bcan	-2.819153514	0.027166239
Gm18406	-3.247128923	0.027179104
Gm8362	-3.247128923	0.027179104
Wnt3	-1.846374798	0.02718007
Prss57	-1.869883891	0.027305521
Depdc1a	-1.604864488	0.027321516
Cd8b1	-1.507057076	0.027330074
Fmr1nb	2.562132978	0.027366317
Olfr318	2.918096409	0.02747247
Klrc2	-1.478982217	0.027584596
Fam83b	1.22422143	0.02765981
Grid1	-1.378626589	0.027722396
Scg3	-1.965053452	0.027730477
Fam110c	-1.192038095	0.028011924
Klk2-ps	2.938007457	0.028105528
Gabrd	2.049788123	0.028188883
AC153937.3	-1.855782416	0.028300174
A530016L24Rik	2.321487196	0.028303487
Chst4	2.16471605	0.028317629
AC164441.2	-2.397617739	0.028388725
Gm28041	-1.83758167	0.028484786
Nat8f3	1.669529211	0.028497218
1700121C08Rik	1.250423865	0.028498487
Gm35696	2.2382911	0.028530602
Agbl2	1.208618382	0.028592121
Prkg2	1.141075529	0.028674358
AC102815.1	-2.11252009	0.028674802
Amy2a5	-2.130364877	0.028713669
Gcg	-3.037317547	0.0287741
Gm21917	1.066230419	0.028952221
Inhbb	-1.046280608	0.029016766
Fam131b	-1.840605185	0.029173022
Dlgap5	-1.483023061	0.029184296
F2rl3	-1.864936331	0.029207907
Xlr3b	1.5037299	0.029260129
Duox1	2.109545382	0.029351414
Bsph2	-3.214538131	0.029354126
Gm15489	-1.942169695	0.029394114
Myoc	-2.067249322	0.029399041
9630001P10Rik	-1.935940598	0.029453357
AC123735.1	-2.146981498	0.029481356
AC098728.1	-2.147156511	0.029489273
Gm2694	1.927116306	0.029570383
Gm9959	1.707113494	0.02967704
Gm20760	1.680168664	0.02967704
6530437J22Rik	1.660243076	0.02967704
Gm16223	1.84667962	0.029728221
Elf5	1.687756915	0.029742847
Gm45869	-1.88320032	0.029823795
Gm3500	-1.88320032	0.029823795
BC035044	-1.05284681	0.029839468
Cemip	1.538614516	0.029840428
E330021D16Rik	-2.154011666	0.029841779
Aplp1	1.126163439	0.030026374
Gm28191	-1.886921111	0.030067251
Sctr	1.148030829	0.030068426
Klra5	-1.270855656	0.030068527
Ccl5	-1.139942808	0.030105885
Hist1h2bb	1.878205424	0.030115519
AC156561.1	-1.889408785	0.030232833
Zfp264	-2.422151327	0.030305429
Gm2115	-1.950524951	0.030394428
Gm32916	1.725954661	0.030451316
1810008B01Rik	1.676960831	0.030451317
Mmp21	1.688521817	0.030451318
AC154300.1	1.715157449	0.030451318
Olfr872	1.698342413	0.030451318
AC061963.1	1.733627751	0.030451318
Gm26592	1.789502794	0.030451318
Gm15511	1.713444686	0.030451318
AC144938.1	1.772997356	0.030451318
Gm9951	1.779906351	0.030451318
Dsc1	1.776417489	0.030451318
1700024B18Rik	1.763865551	0.030451318
Kpna7	1.752079047	0.030451318
Ttll6	1.787688242	0.030451318
4930512J16Rik	1.815905969	0.030451318
4930519G04Rik	1.805274807	0.030451318
Gm26677	1.827007934	0.030451318
Gm42516	1.759976427	0.030451318
Cyp3a13	-1.037536126	0.030470908
Scara5	2.429854116	0.030495435
Cacna1s	-1.685517673	0.030556086
Il6	-1.617117242	0.030668917
Gm12249	-1.897165128	0.030697751
C1qtnf3	1.267780747	0.030745433
Olfr441	-1.898402188	0.030776302
Acss2	1.07560721	0.030780252
2600006K01Rik	-1.677742495	0.030790578
AC154558.1	-2.17457008	0.030823022
AC164612.1	-1.867204049	0.030882413
Gm3841	-1.867817799	0.030923307
Gm38293	1.437437757	0.030927659
Ighv1-23	-1.869119247	0.03097897
B230319C09Rik	1.2538956	0.030990223
Ighv12-3	1.989251336	0.031021567
Cacnb4	1.300922153	0.03105847
4933439K11Rik	-1.218522142	0.031083466
Gm31717	1.012395357	0.031098788
Tmem59l	-1.842239944	0.031111197
Gm43127	-1.903767069	0.031123242
AC167013.4	-1.902829626	0.031167123
P2rx2	1.825283181	0.031172169
Gm45470	1.520072902	0.031181454
Klrc1	-1.322320672	0.031226841
Gm37567	-1.710782874	0.031226895
Gm24598	2.354263186	0.031240559
Gm5639	-2.184456696	0.031295786
Cd7	-1.09840601	0.031339
Itgb6	1.487137609	0.031537313
AC113031.6	-1.878340338	0.031552651
Cxcr6	-1.433428376	0.031580041
Tmod1	-1.476086465	0.031625826
Pyy	-1.880523236	0.031698386
AC121860.1	-1.881007516	0.031731264
AC163660.1	-1.888498654	0.032187277
Shisa8	-2.35300231	0.032190107
Rrh	-2.015931543	0.032222776
Gm37516	1.627694224	0.032235631
AC153370.1	1.637239302	0.032235631
Gm44010	1.66619112	0.032235632
A930005N03Rik	1.670509029	0.032235632
Gm17120	1.670509029	0.032235632
4930533N22Rik	1.67934785	0.032235632
Gm3948	1.675218699	0.032235632
1700016K19Rik	1.680128376	0.032235632
Gm5907	1.685419606	0.032235632
CT030182.1	1.681987042	0.032235632
4930488L21Rik	1.688974094	0.032235632
Ccer2	1.69216153	0.032235632
Gm11146	1.694487588	0.032235632
1700031P21Rik	1.71471458	0.032235632
Tdh	1.718301292	0.032235632
Gm7613	1.721518461	0.032235632
Kcnab3os	1.721892382	0.032235632
A930019D19Rik	1.722682828	0.032235632
Ifnk	1.723473494	0.032235632
CT485612.3	1.724565396	0.032235632
Gm10684	1.725904928	0.032235632
Gm17233	1.731208675	0.032235632
Gm13809	1.731583027	0.032235632
Gm29676	1.727789666	0.032235632
Gm13446	1.728338487	0.032235632
Gm5319	1.733561976	0.032235632
Gm45515	1.733561976	0.032235632
Gm43913	1.734810883	0.032235632
Gm6133	1.737167164	0.032235632
Gm8876	1.733048592	0.032235632
Spata4	1.738042419	0.032235632
Gm16016	1.73633049	0.032235632
Gm17829	1.73633049	0.032235632
Asb9	1.744352467	0.032235633
Gm15016	1.745148193	0.032235633
4930588G17Rik	1.747595411	0.032235633
Calml3	1.748745758	0.032235633
Chrm4	1.74929805	0.032235633
Gm13780	1.747437776	0.032235633
4930589L23Rik	1.747437776	0.032235633
BC107364	1.747437776	0.032235633
Gm15849	1.750849426	0.032235633
Kncn	1.750849426	0.032235633
Gm5395	1.758892882	0.032235633
Mir3065	1.77502047	0.032235633
Rprm	1.779870578	0.032235633
Vmn2r-ps60	1.780248398	0.032235633
Gm31224	1.782257714	0.032235633
AC154832.1	1.782257714	0.032235633
Sult6b2	1.783521321	0.032235633
AC133602.1	1.783870243	0.032235633
Gm24836	1.786797818	0.032235633
4930509J09Rik	1.786715859	0.032235633
Gm15195	1.790055169	0.032235633
Acp7	1.79161361	0.032235633
1700112H15Rik	1.791265915	0.032235633
C130079G13Rik	1.792780437	0.032235633
Gm15175	1.79409265	0.032235633
4930567H12Rik	1.801325307	0.032235633
Gm7709	1.802248508	0.032235633
AC146601.1	1.802248508	0.032235633
Tktl2	1.803812747	0.032235633
Fbxw16	1.806220035	0.032235633
Glrp1	-2.840228981	0.032309369
Gm5441	-1.890565593	0.032346622
D930015M05Rik	1.436422166	0.032362174
Gm12222	1.392100681	0.032397179
P2rx5	-1.187189924	0.032423096
Sbspon	1.400579583	0.032446695
4831440D22Rik	-1.894237077	0.032542975
Gm36719	-2.8489815	0.032608242
Gm11960	1.011502917	0.032622124
Ighv11-2	-1.896429135	0.032685808
Gm28918	1.815307611	0.032774353
Gm34016	2.341276271	0.0328638
AU016765	2.341276271	0.0328638
Klra2	-1.116458965	0.032882553
Gm8989	-1.952540573	0.032906622
Ccl12	-1.688973823	0.032937552
Art2b	-1.772162491	0.032951151
Gm17160	-1.653326574	0.032959682
Zfp804b	-1.003384132	0.032967285
Krt20	2.157189338	0.032987555
Lilra6	-1.045886762	0.033022904
Stfa3	-1.902031137	0.0330455
Car6	2.311218235	0.033096321
Nlrp9a	-1.902961306	0.033109578
AC134537.1	-1.902961306	0.033109578
Gm43809	-1.365993628	0.033127607
Gm4987	-2.011961282	0.033193838
Cd24a	-1.516014363	0.033194817
Scd3	2.455766545	0.033229497
Sln	-2.683009326	0.033257014
9530034E10Rik	1.806216177	0.033379226
Gm37406	-1.90375632	0.033443444
BC023105	-2.189712184	0.03369999
AC166052.1	-1.911598531	0.033712514
Chad	-2.018552119	0.033760594
Gm26861	1.533037494	0.033779793
Ighv3-3	2.154426345	0.033788625
Ptchd4	-1.776065703	0.033851157
Adh6-ps1	1.839476574	0.033868448
2310005A03Rik	1.524798475	0.033932751
Slc6a17	-1.77601439	0.034149548
Gm33626	2.366581803	0.034194449
Tnfrsf18	-1.3554227	0.034211888
Gm12004	-1.547923484	0.034223632
Cyp4a28-ps	1.668589138	0.034228425
Gm15345	-1.567849013	0.03428058
Ighv1-74	-2.071107218	0.034293245
Cd300ld3	-1.478247348	0.034303696
Gm15401	-1.716013787	0.034378115
Ms4a3	-2.000494368	0.034422438
Gm24168	1.618159818	0.034577942
Gm40604	1.360947903	0.034588672
Gm43158	1.694526558	0.03462493
Cd14	-1.098968142	0.034628829
Tmem132c	-1.461597321	0.034707066
Myl7	1.239289104	0.034707456
Olig1	1.876904835	0.034835671
Ano3	2.103066393	0.034944968
Gm37933	-1.79550884	0.034954914
Gm13534	1.635471119	0.035014473
Gm44717	-2.060894098	0.03505723
Mboat2	-1.280419648	0.035115482
Mylk2	-2.480311955	0.035140255
Gm6051	-1.550193431	0.035182318
Ncr1	-1.146117542	0.035190653
Catsper4	1.777446965	0.035229639
Hmga2	-1.098075462	0.035293978
Ina	-1.935660357	0.035308903
Gm20730	-2.101930275	0.035345656
Gm11408	3.118670844	0.035526598
Ankrd65	1.580716281	0.035562748
Casq1	-1.611872206	0.035607175
Gm9602	-2.313718944	0.035690971
Slc6a20a	-2.504614199	0.035770815
Nlrp9b	1.675249642	0.035893858
Crisp2	-1.639483462	0.036005367
Lingo3	-2.044506658	0.03606272
Plk1	-1.059043978	0.036068043
Gm1330	1.646794651	0.036084505
Cfap73	1.646794651	0.036084505
Gm45056	1.646794651	0.036084505
Gm12274	1.646794651	0.036084505
Ighe	-1.735653762	0.036384359
4930507D05Rik	-1.615082354	0.036435493
Gm28387	2.407625506	0.036436317
Lgi4	-1.007251731	0.036736263
AC163354.1	1.085395862	0.036805422
Rph3a	-2.014180388	0.037226286
Ptgs2	-1.489373139	0.037299529
3110009F21Rik	2.087666418	0.037311035
Sult2b1	1.584408233	0.037360712
Trpc3	-1.013924545	0.037403535
Gm5134	-1.607498327	0.037440903
Hamp2	-2.59803389	0.037443056
Gm38246	2.106321468	0.037615466
Gm38840	2.106321468	0.037615466
Prss43	2.106321468	0.037615466
Gm7241	1.366519603	0.037703287
Oas3	-1.094446452	0.03774445
Fcmr	-1.116061766	0.037757542
Tarm1	-1.178274007	0.037770718
Cdh19	-1.907554104	0.037827853
Kcnrg	-1.355058726	0.037910253
Pgc	-2.083977706	0.037953119
Grp	-2.358820379	0.037963059
Txndc2	-2.066946136	0.037978373
Prl3a1	-2.2043118	0.038015888
Gm12901	2.108513985	0.038453066
Igkv3-12	-1.858566538	0.038536196
Mylf-ps	-2.336721689	0.038620084
1700099I09Rik	-1.619314266	0.038695649
Gm22208	-1.646876051	0.038695649
CT571256.1	-1.649156521	0.038695649
Gm15241	-1.643870189	0.038695649
AC132852.1	-1.666669775	0.038695649
Gm26776	-1.669932747	0.038695649
Ighv1-52	-1.686559057	0.038695649
Mrgprg	-1.703872526	0.03869565
Gm10550	-1.707576765	0.03869565
F830045P16Rik	-1.682665931	0.03869565
Zim3	-1.741751567	0.03869565
Gm43182	-1.703244558	0.038695651
Gm23690	-1.689472601	0.038695651
Gm17067	-1.711842169	0.038695651
Clca1	-1.721065242	0.038695651
Tfap2e	-1.721287657	0.038695651
Tac2	-1.729047824	0.038695651
Gm12974	-1.736145935	0.038695651
Igkv4-61	-1.723436137	0.038695651
Igkv9-123	-1.734716171	0.038695651
Gm17182	-1.735264759	0.038695651
Gm32816	-1.751183302	0.038695651
Gm29560	-1.767740777	0.038695651
AC167013.6	-2.219193981	0.038840087
Gm37387	-1.425467877	0.038884753
Pbk	-1.278933054	0.03896755
Tmod2	-1.888308711	0.039028849
Tmem51os1	1.319394762	0.039192562
2810428J06Rik	-1.235041258	0.039264966
Gm15597	1.679141122	0.039272236
Dmrt2	-1.584783041	0.039349429
Il1rl1	-1.310771759	0.039466782
4930533K18Rik	1.583448011	0.03947287
A630023P12Rik	-1.047990431	0.039611356
Usp13	-1.527949806	0.039618167
Syt8	-1.582766299	0.039648506
Clec12b	-1.525256844	0.039656175
Adam3	-1.673208278	0.039667753
C2cd4c	1.20878333	0.039697412
Gspt2	-1.791365627	0.03970733
AI481877	-1.714348912	0.039721146
Ifi209	-1.097795898	0.039723313
Gm34379	1.380053144	0.039815951
Gm38166	-2.349991186	0.039824615
Bcl2a1a	-1.177624927	0.039827944
Tnmd	-2.135368045	0.039856545
Gm12708	-1.709801252	0.039866724
Gm13490	1.531384686	0.039958358
Gm29017	1.412502358	0.039995187
Igkv17-127	-1.581954001	0.040004514
Gm13827	-1.698128598	0.040131867
Gm13935	-1.694356538	0.040136483
Gm15328	1.174528476	0.040173392
Chrna7	1.380066391	0.04026229
Gm4876	1.130646226	0.040263046
Gm26573	1.35874744	0.04038514
Gm34767	1.790744099	0.040391558
Rpl31-ps21	-2.144194352	0.040411745
Dynlrb2	1.630367459	0.040542656
AC116596.1	-2.150108022	0.040717971
Cyp2b27-ps	-2.12282143	0.040832126
Gm16146	1.643195454	0.040948377
Gm10419	1.785978698	0.040990002
Gm46102	1.487858668	0.041082986
Stat4	-1.064187177	0.041123643
Dlk1	-2.387278403	0.041125171
Tmem52b	-1.816359956	0.041174942
Rtl1	-1.816359956	0.041174942
C430002N11Rik	-1.888598599	0.041306212
AC156950.1	1.314238231	0.041375824
Ighv1-84	-1.885873585	0.041425115
Gm15581	1.620894947	0.041458196
Rpl3-ps2	-1.657823486	0.041503568
Gm15925	-1.300171434	0.041592145
Trpm1	-1.342493722	0.041683234
Gm36975	1.584296724	0.04181999
Cebpe	-1.604490172	0.041844341
Cetn4	-1.493782304	0.042021565
Gm23599	-1.719466075	0.042033781
Bean1	-1.744741697	0.042237637
Prima1	-1.534598163	0.042336473
Slc16a14	-1.693581261	0.042348847
Cldn20	1.73374946	0.042532395
Gm43251	1.445970332	0.042621369
Rep15	-1.079254229	0.042645915
Gm7769	-1.61594835	0.042732391
Grid2ip	1.557504608	0.042740082
Lrtm2	2.233432579	0.042751067
Cd8a	-1.251336652	0.042768197
Cyp2j13	-1.566617771	0.042832255
Tc2n	1.012617698	0.042905736
4931413I07Rik	1.60964402	0.042915807
Gm43825	-1.324373379	0.043160207
Dcdc5	-1.618691717	0.043160277
Gm7049	1.253650229	0.043181543
Has2	1.614635399	0.04324479
Gm17147	-1.624450552	0.04328841
Rbpjl	-2.338173075	0.043288605
Igsf21	-1.548729745	0.04329136
Platr23	1.408743194	0.043298056
Gm8226	1.481404303	0.043483509
Prokr1	-1.13326359	0.043628641
Ighv3-6	-1.870451013	0.043669718
Cacna1f	-1.275679052	0.043720267
Il12a	-1.712032253	0.043732894
AC140264.2	1.681284623	0.043827729
Mup-ps28	1.800156608	0.043856107
CT030247.1	2.029399966	0.043874498
Rec8	1.395807465	0.043874826
Gm6209	-1.646548388	0.043943097
9430069I07Rik	1.774596375	0.044005251
Tmem247	1.774596375	0.044005251
4930502E18Rik	1.77700142	0.044177254
Klrg1	-1.392771766	0.044320037
Gm28685	-1.463231478	0.044323999
2900060B14Rik	-1.872624708	0.044366209
Gm6182	-1.872624708	0.044366209
Lypd8	-1.872624708	0.044366209
Gm35256	-1.714214421	0.044370843
Gm3542	-2.123532015	0.044520517
Gm12040	1.67384383	0.044546487
Gm8919	1.782735664	0.044591441
Gm27048	1.782735664	0.044591441
Gpa33	1.784407112	0.04471327
Pnoc	1.784407112	0.04471327
Kcnu1	1.286211271	0.044726257
AC069561.3	-1.889111691	0.044760531
Gm12724	-1.747001939	0.044777706
Slc16a5	-1.218043309	0.044805476
Chka	-1.151059452	0.044835162
Xntrpc	1.082146601	0.044922091
Npy5r	2.535295725	0.044965793
4930554C24Rik	1.662564288	0.044989682
Umodl1	-1.430683002	0.045018428
Vmn2r52	-2.240584996	0.045143073
Gm12498	1.396185601	0.045220352
Rhox7b	1.791585208	0.045242238
Gm12955	1.33259978	0.045274634
Gm5459	-1.488130023	0.045351842
2610507I01Rik	-1.762985727	0.045435761
Gm25099	-1.630859547	0.045438003
Gm5761	1.478075275	0.045459796
C230029F24Rik	1.531120356	0.045485727
Myoz2	-1.984748813	0.045496562
Col26a1	1.596092086	0.045533042
AC151530.1	1.732297791	0.045634453
2310002L09Rik	-1.893803949	0.045657759
Reg3d	-1.893803949	0.045657759
Xlr3a	1.173495757	0.04566767
Cst7	-1.200552701	0.045705224
Klra4	1.405911951	0.045755776
1700093K21Rik	1.808163689	0.045803475
2310043M15Rik	-1.231834311	0.045888873
Fcrl5	-1.399663744	0.045929055
9530053A07Rik	1.699769033	0.045974931
Gm6407	-1.688811555	0.046090044
Gja10	1.381970892	0.046092607
Kcnj3	-1.7110283	0.046196357
Gm15821	-1.646109407	0.046234853
Gm5780	-1.289143258	0.046354767
Trbj1-7	-1.649251825	0.046391251
Gm36855	1.83189471	0.046424259
Hist1h1t	-1.658620465	0.046444382
Bex4	1.087751383	0.046455266
Sstr2	1.205702889	0.046479765
AC123619.1	-1.23596546	0.046600652
Klk1b5	1.598239263	0.046730262
Grem1	-2.194044796	0.046784778
Cyp2b19	-1.68987995	0.046794887
Ctrb1	-3.66246484	0.046825531
Mgarp	-2.380401344	0.046877555
Aqp7	1.513209079	0.046939618
Cdc20	-1.183872485	0.047021049
Apod	-1.697732787	0.047059751
Myo1a	1.614848187	0.04708314
Sla2	-1.009342495	0.047260105
Gm21909	1.818791764	0.047336809
Gm37238	-1.53512486	0.047377727
Gm36236	-1.55586376	0.047648629
Cox8b	-1.856224494	0.047675441
4930520O04Rik	-2.048837322	0.04767726
Lrrc66	-1.251537382	0.047685307
Gm9157	-1.203673098	0.047818661
4930597O21Rik	-1.003843245	0.047862972
Fndc5	-1.243098512	0.047865217
Map3k19	-1.71587057	0.047949213
Cilp	-1.413589998	0.047989127
1810006J02Rik	-1.208336439	0.048070123
Trbv31	-1.454523935	0.04808834
Wscd2	-1.473695285	0.048092177
Lrrc17	-1.178066825	0.048171426
Gm14008	-1.492325135	0.048222213
Mup-ps22	1.146789879	0.048256948
Npnt	-1.254797551	0.048262072
Slc2a12	-1.097713675	0.048419633
Dach2	2.193778823	0.048605196
AC133183.1	-1.456219511	0.04863061
Mlana	-1.694895254	0.048666388
Ly6e-ps1	-1.356691365	0.048726308
Gm39318	1.10395276	0.048845442
1520401A03Rik	-1.479939701	0.048918152
Col5a2	-1.214697482	0.048994522
Ccdc42	-1.736136241	0.049023958
1810053B23Rik	-1.634657862	0.049231809
Tm4sf20	2.11505955	0.04970062
Nell2	1.665408619	0.049770326
AC164623.1	1.518882358	0.049809733
AI847159	-1.511633577	0.049842552
